# Supplementary material for: Proteomic characterization of Toxoplasma gondii ME49 derived strains resistant to the artemisinin derivatives artemiside and artemisone implies potential mode of action independent of ROS formation
Source: Int J Parasitol Drugs Drug Resist. 2022 Dec 8;21:1–12. doi: 10.1016/j.ijpddr.2022.11.005 (PMC9763631; doi:10.1016/j.ijpddr.2022.11.005)
Supplement: Table S1 — List of proteins identified in Toxoplasma gondii ME49 wildtype, artemisone (GC003R), and artemiside (GC008R) resistant tachyzoites. [file mmc1.xlsx]

## Sheet: Tabelle1
Leading_Protein	Protein IDs	Majority protein IDs	Fasta headers	Number of proteins	Razor + unique peptides	Sequence coverage [%]	Mol. weight [kDa]	Sequence length	Q-value	Score	Intensity	iBAQ peptides	MS/MS count	Only identified by site	Potential contaminant	Taxonomy IDs	iBAQ	iLFQ WT_1_1	iLFQ WT_1_2	iLFQ WT_1_3	iLFQ GC003_2_1	iLFQ GC003_2_2	iLFQ GC003_2_3	iLFQ GC008_3_1	iLFQ GC008_3_2	iLFQ GC008_3_3	iLFQ log2FC WT - GC003_2	iLFQ log2FC WT - GC008_3	iLFQ log2FC GC008_3 - GC003_2	iLFQ EB_stat WT - GC003_2	iLFQ EB_stat WT - GC008_3	iLFQ EB_stat GC008_3 - GC003_2	iLFQ EB_adjpVal WT - GC003_2	iLFQ EB_adjpVal WT - GC008_3	iLFQ EB_adjpVal GC008_3 - GC003_2	iLFQ Signif WT - GC003_2	iLFQ Signif WT - GC008_3	iLFQ Signif GC008_3 - GC003_2	iLFQ Proportion Signif WT - GC003_2	iLFQ Persistent Signif WT - GC003_2	iLFQ Proportion Signif WT - GC008_3	iLFQ Persistent Signif WT - GC008_3	iLFQ Proportion Signif GC008_3 - GC003_2	iLFQ Persistent Signif GC008_3 - GC003_2	iTop3 WT_1_1	iTop3 WT_1_2	iTop3 WT_1_3	iTop3 GC003_2_1	iTop3 GC003_2_2
TGME49_200250-t26_1-p1	TGME49_200250-t26_1-p1;TGME49_200240-t26_1-p1;TGME49_200270-t26_1-p1;TGME49_200230-t26_1-p1	TGME49_200250-t26_1-p1;TGME49_200240-t26_1-p1	transcript=TGME49_200250-t26_1; gene=TGME49_200250; organism=Toxoplasma_gondii_ME49; gene_product=microneme protein MIC17A; transcript_product=microneme protein MIC17A; location=TGME49_chrVIII:6760497-6761552(-); protein_length=351; sequence_SO=chromosome;	4	3	16.8	38.753	351	0	25.156	15098000	20	7			-1;-1;-1;-1	754890	4.9713e+06	9.2564e+06	3.80379e+06	1.16789e+07	1.65763e+07	4.2759e+06	3.71592e+06	2.98904e+06	1.23277e+06	-0.747198	1.2254		-1.27251	2.24291		0.265078	0.157238											1.2176e+07	1.11858e+07	4.31821e+06	1.31023e+07	1.0647e+07
TGME49_200360-t26_1-p1	TGME49_200360-t26_1-p1	TGME49_200360-t26_1-p1	transcript=TGME49_200360-t26_1; gene=TGME49_200360; organism=Toxoplasma_gondii_ME49; gene_product=hypothetical protein; transcript_product=hypothetical protein; location=TGME49_chrVIII:6824629-6825189(+); protein_length=186; sequence_SO=chromosome; SO=prot	1	2	19.4	20.311	186	0	48.665	255090000	8	12			-1	31886000	31517000	29452000	34881000	5.0647e+06	9.86932e+06	5.40866e+06	5.1219e+07	35562000	27502000	2.30134	-0.209872	2.51121	6.10169	-0.750731	6.08468	0.000629556	0.602905	0.000880278				0.1				0.1		6.5054e+07	4.11507e+07	5.27007e+07	5.27436e+06	1.03936e+07
TGME49_201390-t26_1-p1	TGME49_201390-t26_1-p1	TGME49_201390-t26_1-p1	transcript=TGME49_201390-t26_1; gene=TGME49_201390; organism=Toxoplasma_gondii_ME49; gene_product=hypothetical protein; transcript_product=hypothetical protein; location=TGME49_chrVIIa:3910426-3910752(-); protein_length=108; sequence_SO=chromosome; SO=prot	1	2	38	11.424	108	0	32.882	803150000	3	25			-1	267720000	125500000	154000000	118360000	3.51577e+06	8.06643e+06	3.84708e+06	112620000	1.02735e+08	124560000	4.78528	0.22219	4.56309	11.514	1.10747	11.2674	2.13136e-05	0.437908	4.51524e-05	+		+	1	+			0.9		2.2463e+08	1.78568e+08	1.8062e+08	4.66026e+06	5.43092e+06
TGME49_201400-t26_1-p1	TGME49_201400-t26_1-p1	TGME49_201400-t26_1-p1	transcript=TGME49_201400-t26_1; gene=TGME49_201400; organism=Toxoplasma_gondii_ME49; gene_product=Sin3-associated polypeptide SAP18; transcript_product=Sin3-associated polypeptide SAP18; location=TGME49_chrVIIa:3901155-3906794(-); protein_length=868; seque	1	3	5.2	97.204	868	0	24.995	14881000	43	8			-1	346070	6108800	8226300	4.14299e+06	6.80375e+06	5.24798e+06	4.50247e+06	5.65304e+06	1.64615e+06	2.54396e+06	0.124332	1.04553		0.321804	1.98032		0.773223	0.194173							0.05				1.31737e+07	9.98985e+06	7.0991e+06	5.56284e+06	9.11885e+06
TGME49_201680-t26_1-p1	TGME49_201680-t26_1-p1	TGME49_201680-t26_1-p1	transcript=TGME49_201680-t26_1; gene=TGME49_201680; organism=Toxoplasma_gondii_ME49; gene_product=eukaryotic initiation factor-3 subunit 10, putative; transcript_product=eukaryotic initiation factor-3 subunit 10, putative; location=TGME49_chrVIIa:3854159-3	1	6	11	119.13	1033	0	56.095	251910000	54	16			-1	4665000	5.10173e+07	41833000	47283000	5.09391e+06	7.74983e+06	1.51e+07	28135000	3.75797e+07	31676000	2.46777	0.530413	1.93736	5.47814	2.59906	4.27266	0.00114223	0.12441	0.00518044				0.35				0.05		5.97702e+07	7.69596e+07	8.75207e+07	1.38678e+07	1.29178e+07
TGME49_201780-t26_1-p1	TGME49_201780-t26_1-p1	TGME49_201780-t26_1-p1	transcript=TGME49_201780-t26_1; gene=TGME49_201780; organism=Toxoplasma_gondii_ME49; gene_product=microneme protein MIC2; transcript_product=microneme protein MIC2; location=TGME49_chrVIIa:3794121-3797385(-); protein_length=769; sequence_SO=chromosome; SO=	1	18	41.1	82.633	769	0	323.31	11647000000	20	265			-1	582370000	1464300000	1335300000	1813000000	1.14277e+07	2.99851e+06	9.24868e+06	1536900000	1682500000	1498900000	7.80505	-0.0429266	7.84798	14.5793	-0.214064	14.7014	7.67986e-06	0.882029	1.34889e-05	+		+	1	+			1	+	9.79612e+08	9.3469e+08	1.02965e+09	2.23963e+07	1.83551e+07
TGME49_202370-t26_1-p1	TGME49_202370-t26_1-p1	TGME49_202370-t26_1-p1	transcript=TGME49_202370-t26_1; gene=TGME49_202370; organism=Toxoplasma_gondii_ME49; gene_product=T-complex protein 1, epsilon subunit (TCP-1-epsilon), putative; transcript_product=T-complex protein 1, epsilon subunit (TCP-1-epsilon), putative; location=TG	1	5	16.8	58.617	536	0	132.07	2833400000	32	42			-1	88544000	156200000	192390000	191220000	335480000	297100000	234070000	106390000	195490000	292530000	-0.673818	-0.0274601	-0.646358	-2.05057	-0.0683111	-1.46675	0.0885118	0.972127	0.207291										2.50016e+08	5.30127e+08	4.03382e+08	4.60033e+08	4.19464e+08
TGME49_202380-t26_1-p1	TGME49_202380-t26_1-p1	TGME49_202380-t26_1-p1	transcript=TGME49_202380-t26_1; gene=TGME49_202380; organism=Toxoplasma_gondii_ME49; gene_product=rab GDI alpha, putative; transcript_product=rab GDI alpha, putative; location=TGME49_chrVIIa:3368281-3375715(+); protein_length=456; sequence_SO=chromosome; S	1	5	21.5	51.021	456	0	29.673	67398000	22	7			-1	3063500																												2.06135e+07	1.36638e+07	3.45685e+07	1.55654e+07	1.1899e+07
TGME49_202390-t26_1-p1	TGME49_202390-t26_1-p1	TGME49_202390-t26_1-p1	transcript=TGME49_202390-t26_1; gene=TGME49_202390; organism=Toxoplasma_gondii_ME49; gene_product=S15 sporozoite-expressed protein; transcript_product=S15 sporozoite-expressed protein; location=TGME49_chrVIIa:3363161-3365745(-); protein_length=587; sequenc	1	3	13.3	61.796	587	0	28.364	97535000	21	14			-1	4644500	55258000	36147000	6.43967e+07	2.83088e+06	1.78681e+07	1.60622e+07	2.62502e+06	3.64391e+06	7.8071e+06	2.43556	3.58341		3.41124	7.54739		0.0128361	0.0038841			+		0.5		1	+			5.76579e+07	6.42105e+07	6.57516e+07	7.46973e+06	8.89901e+06
TGME49_202620-t26_1-p1	TGME49_202620-t26_1-p1	TGME49_202620-t26_1-p1	transcript=TGME49_202620-t26_1; gene=TGME49_202620; organism=Toxoplasma_gondii_ME49; gene_product=hypothetical protein; transcript_product=hypothetical protein; location=TGME49_chrVIIa:3165122-3166114(-); protein_length=330; sequence_SO=chromosome; SO=prot	1	3	25.5	36.092	330	0	131.17	53399000	9	8			-1	5933200	28921000	22311000	1.88526e+07	6.30703e+06	5.21933e+06	1.33122e+07	921635	3.81312e+06	1.76523e+06	1.59831	3.64577		3.60885	6.66137		0.00987858	0.00596289			+		0.15		0.75				4.27948e+07	2.74794e+07	5.41165e+07	1.01947e+07	7.80461e+06
TGME49_202630-t26_1-p1	TGME49_202630-t26_1-p1	TGME49_202630-t26_1-p1	transcript=TGME49_202630-t26_1; gene=TGME49_202630; organism=Toxoplasma_gondii_ME49; gene_product=ATP-dependent metallopeptidase HflB subfamily protein; transcript_product=ATP-dependent metallopeptidase HflB subfamily protein; location=TGME49_chrVIIa:31503	1	2	2.4	128.44	1188	0.0053836	10.93	7887700	60	2			-1	131460
TGME49_202680-t26_1-p1	TGME49_202680-t26_1-p1	TGME49_202680-t26_1-p1	transcript=TGME49_202680-t26_1; gene=TGME49_202680; organism=Toxoplasma_gondii_ME49; gene_product=peptidase M16, alpha subunit, putative; transcript_product=peptidase M16, alpha subunit, putative; location=TGME49_chrVIIa:3107806-3114116(-); protein_length=	1	7	30	62.203	563	0	60.035	1152000000	26	44			-1	44307000	155860000	174270000	209060000	7.70432e+06	4.43661e+06	1.02283e+07	116960000	164800000	7.4847e+07	4.66248	0.658915	4.00357	11.5158	1.94585	8.69922	2.13136e-05	0.196774	0.000153514	+		+	1	+			0.9		4.38186e+08	3.08825e+08	2.64029e+08	1.65077e+07	1.37506e+07
TGME49_202770-t26_1-p1	TGME49_202770-t26_1-p1	TGME49_202770-t26_1-p1	transcript=TGME49_202770-t26_1; gene=TGME49_202770; organism=Toxoplasma_gondii_ME49; gene_product=RNA recognition motif-containing protein; transcript_product=RNA recognition motif-containing protein; location=TGME49_chrVIIa:3041523-3048240(+); protein_len	1	6	20.5	55.868	532	0	223.04	230800000	14	13			-1	16486000	34968000	49353000	40294000	6.12427e+06	5.91023e+06	1.81826e+07	50669000	2.7798e+06	2.76138e+06	2.24109	2.49404		4.4904	2.08147		0.00333859	0.178266					0.5						5.37888e+07	7.80308e+07	1.12166e+08	9.08899e+06	1.1683e+07
TGME49_203310-t26_1-p1	TGME49_203310-t26_1-p1	TGME49_203310-t26_1-p1	transcript=TGME49_203310-t26_1; gene=TGME49_203310; organism=Toxoplasma_gondii_ME49; gene_product=dense granule protein GRA7; transcript_product=dense granule protein GRA7; location=TGME49_chrVIIa:2604424-2605134(+); protein_length=236; sequence_SO=chromos	1	15	70.3	25.919	236	0	323.31	15228000000	7	216			-1	2175400000	2979200000	2592600000	1936500000	4.78178e+06	7.03115e+06	8.19173e+06	1303300000	1126400000	2596300000	8.56488	0.657477	7.90741	23.2197	1.70513	18.2631	1.90267e-06	0.242622	5.48315e-06	+		+	1	+			1	+	3.70463e+09	1.89434e+09	1.57244e+09	1.72716e+07	2.31971e+07
TGME49_203600-t26_1-p1	TGME49_203600-t26_1-p1	TGME49_203600-t26_1-p1	transcript=TGME49_203600-t26_1; gene=TGME49_203600; organism=Toxoplasma_gondii_ME49; gene_product=hypothetical protein; transcript_product=hypothetical protein; location=TGME49_chrVIIa:2407865-2409184(-); protein_length=439; sequence_SO=chromosome; SO=prot	1	2	11.8	47.214	439	0	12.471	21187000	20	2			-1	1059400
TGME49_203720-t26_1-p1	TGME49_203720-t26_1-p1	TGME49_203720-t26_1-p1	transcript=TGME49_203720-t26_1; gene=TGME49_203720; organism=Toxoplasma_gondii_ME49; gene_product=vitamin k epoxide reductase family protein; transcript_product=vitamin k epoxide reductase family protein; location=TGME49_chrVIIa:2292314-2294910(+); protein	1	2	21.2	20.48	184	0	12.337	317510000	6	8			-1	52919000	50327000	6.27621e+07	61195000	2.06977e+06	1.22005e+07	7.01307e+06	2.95813e+06	4.5864e+06	55938000	3.36401	2.66421		5.36077	2.35554		0.00128564	0.141789		+			0.7						5.59967e+07	4.74228e+07	1.58562e+08	6.39949e+06	3.62523e+06
TGME49_203990-t26_1-p1	TGME49_203990-t26_1-p1	TGME49_203990-t26_1-p1	transcript=TGME49_203990-t26_1; gene=TGME49_203990; organism=Toxoplasma_gondii_ME49; gene_product=rhoptry protein ROP12; transcript_product=rhoptry protein ROP12; location=TGME49_chrVIIa:2055545-2057386(-); protein_length=236; sequence_SO=chromosome; SO=pr	1	3	20.8	25.482	236	0	181.74	303160000	7	21			-1	43309000	48287000	46561000	5.3858e+07	5.47007e+06	5.07653e+06	1.00555e+07	31591000	33118000	35000000	2.92013	0.575144	2.34498	7.70449	3.30203	6.3901	0.000166195	0.0736397	0.000689063	+			0.65				0.15		1.02262e+08	7.81199e+07	1.08242e+08	6.78315e+06	1.21378e+07
TGME49_204020-t26_1-p1	TGME49_204020-t26_1-p1	TGME49_204020-t26_1-p1	transcript=TGME49_204020-t26_1; gene=TGME49_204020; organism=Toxoplasma_gondii_ME49; gene_product=ribosomal protein RPL8; transcript_product=ribosomal protein RPL8; location=TGME49_chrVIIa:2046086-2048555(+); protein_length=260; sequence_SO=chromosome; SO=	1	4	27.3	28.254	260	0	323.31	2343000000	14	49			-1	167350000	411300000	374720000	414930000	5.63099e+06	3.08626e+06	7.24502e+06	117290000	7.3822e+07	324340000	6.31807	1.50305	4.81501	15.7266	2.69194	7.78768	6.15705e-06	0.117034	0.000251428	+		+	1	+			0.95		5.24447e+08	4.46982e+08	7.61276e+08	8.78052e+06	7.30069e+06
TGME49_204050-t26_1-p1	TGME49_204050-t26_1-p1	TGME49_204050-t26_1-p1	transcript=TGME49_204050-t26_1; gene=TGME49_204050; organism=Toxoplasma_gondii_ME49; gene_product=subtilisin SUB1; transcript_product=subtilisin SUB1; location=TGME49_chrVIIa:2030677-2036482(+); protein_length=761; sequence_SO=chromosome; SO=protein_coding	1	21	44	81.776	761	0	323.31	5144000000	35	170			-1	146970000	754010000	8.1239e+08	721880000	1.49017e+07	1.91714e+07	1.54918e+07	4.8374e+08	469240000	678370000	5.53612	0.507295	5.02882	17.6201	2.29897	15.7718	3.79419e-06	0.149344	1.06045e-05	+		+	1	+			1	+	6.17773e+08	6.54613e+08	6.19854e+08	1.76711e+07	1.33558e+07
TGME49_204130-t26_1-p1	TGME49_204130-t26_1-p1	TGME49_204130-t26_1-p1	transcript=TGME49_204130-t26_1; gene=TGME49_204130; organism=Toxoplasma_gondii_ME49; gene_product=perforin-like protein PLP1; transcript_product=perforin-like protein PLP1; location=TGME49_chrVIIa:1962608-1971451(-); protein_length=1161; sequence_SO=chromo	1	4	6.5	125.5	1161	0	25.268	60402000	46	14			-1	1313100	10391000	9.6126e+06	11538000	4.83031e+06	4.47539e+06	1.03233e+07	10577000	8.40229e+06	11549000	0.789515	0.0557247	0.73379	1.90934	0.26652	1.76221	0.108712	0.856269	0.137421										2.6905e+07	2.35928e+07	3.03926e+07	8.32871e+06	1.25592e+07
TGME49_204340-t26_1-p1	TGME49_204340-t26_1-p1	TGME49_204340-t26_1-p1	transcript=TGME49_204340-t26_1; gene=TGME49_204340; organism=Toxoplasma_gondii_ME49; gene_product=hypothetical protein; transcript_product=hypothetical protein; location=TGME49_chrVIIa:1869394-1873887(-); protein_length=877; sequence_SO=chromosome; SO=prot	1	5	11.1	97.093	877	0	36.665	109360000	46	13			-1	2377500	20354000	20297000	18226000	5.37439e+06	8.43104e+06	1.53989e+07	17686000	1.71039e+07	14947000	1.14393	0.245262	0.898669	2.60374	1.36923	2.05179	0.0402409	0.333527	0.0916909										3.36769e+07	4.71893e+07	2.79147e+07	1.1255e+07	1.21875e+07
TGME49_204400-t26_1-p1	TGME49_204400-t26_1-p1	TGME49_204400-t26_1-p1	transcript=TGME49_204400-t26_1; gene=TGME49_204400; organism=Toxoplasma_gondii_ME49; gene_product=ATPase synthase subunit alpha, putative; transcript_product=ATPase synthase subunit alpha, putative; location=TGME49_chrVIIa:1815332-1822685(+); protein_lengt	1	10	31.2	62.146	577	0	141.65	44937000000	34	102			-1	1321700000	2992500000	3257100000	3517100000	2496700000	4.826e+09	3397700000	3978000000	5.1232e+09	4748400000	-0.0853611	-0.499068	0.413707	-0.234562	-2.56782	1.15787	0.831962	0.124726	0.311369										3.80078e+09	4.38839e+09	4.29714e+09	1.87745e+09	7.28604e+09
TGME49_204530-t26_1-p1	TGME49_204530-t26_1-p1	TGME49_204530-t26_1-p1	transcript=TGME49_204530-t26_1; gene=TGME49_204530; organism=Toxoplasma_gondii_ME49; gene_product=microneme protein MIC11; transcript_product=microneme protein MIC11; location=TGME49_chrVIIa:1731533-1732483(-); protein_length=204; sequence_SO=chromosome; S	1	6	37.7	22.432	204	0	315.43	3655100000	14	55			-1	261080000	574840000	202720000	518970000	3.96383e+06	5.08317e+06	4.35464e+06	404190000	600290000	578660000	6.4649	-0.405036	6.86993	13.9179	-0.876891	21.4091	9.61665e-06	0.539286	3.50934e-06	+		+	1	+			1	+	1.08045e+09	3.58594e+08	9.22338e+08	8.97581e+06	1.43804e+07
TGME49_205010-t26_1-p1	TGME49_205010-t26_1-p1	TGME49_205010-t26_1-p1	transcript=TGME49_205010-t26_1; gene=TGME49_205010; organism=Toxoplasma_gondii_ME49; gene_product=U2 small nuclear ribonucleoprotein family protein, putative; transcript_product=U2 small nuclear ribonucleoprotein family protein, putative; location=TGME49_c	1	3	3.6	150.78	1386	0	44.368	1888900000	57	31			-1	33139000	119350000	221350000	124410000	150690000	155070000	150770000	302700000	143930000	218150000	-0.0334074	-0.510649	0.477241	-0.0912774	-1.30123	1.30846	0.934359	0.360204	0.255794										1.76107e+08	2.34705e+08	1.91722e+08	1.25218e+08	2.04634e+08
TGME49_205250-t26_1-p1	TGME49_205250-t26_1-p1	TGME49_205250-t26_1-p1	transcript=TGME49_205250-t26_1; gene=TGME49_205250; organism=Toxoplasma_gondii_ME49; gene_product=rhoptry protein ROP18; transcript_product=rhoptry protein ROP18; location=TGME49_chrVIIa:1514449-1516113(-); protein_length=554; sequence_SO=chromosome; SO=pr	1	6	13	62.665	554	0	84.604	417120000	26	29			-1	16043000	93532000	108730000	60703000	2.80052e+06	8.99843e+06	1.84694e+07	12574000	29232000	33533000	3.45775	1.88211	1.57564	5.14658	4.09451	2.12355	0.00159103	0.0394199	0.0829776	+			0.95						9.4047e+07	1.20426e+08	9.37384e+07	8.33101e+06	1.89218e+07
TGME49_205320-t26_1-p1	TGME49_205320-t26_1-p1	TGME49_205320-t26_1-p1	transcript=TGME49_205320-t26_1; gene=TGME49_205320; organism=Toxoplasma_gondii_ME49; gene_product=hypothetical protein; transcript_product=hypothetical protein; location=TGME49_chrVIIa:1473570-1476738(+); protein_length=655; sequence_SO=chromosome; SO=prot	1	2	6.9	70.849	655	0	36.053	39235000	38	12			-1	1032500	19570000	17671000	1.46481e+07	7.10929e+06	1.2105e+07	5.51677e+06	3.10994e+06	5.35302e+06	1.00694e+06	1.13849	2.74644		2.87593	4.36062		0.0269323	0.0312032							0.25				2.94762e+07	2.247e+07	2.09156e+07	6.19323e+06	5.96815e+06
TGME49_205340-t26_1-p1	TGME49_205340-t26_1-p1	TGME49_205340-t26_1-p1	transcript=TGME49_205340-t26_1; gene=TGME49_205340; organism=Toxoplasma_gondii_ME49; gene_product=ribosomal protein RPS12; transcript_product=ribosomal protein RPS12; location=TGME49_chrVIIa:1467654-1468859(+); protein_length=142; sequence_SO=chromosome; S	1	4	40.1	15.399	142	0	223.02	2989400000	9	24			-1	332160000	326540000	319780000	617930000	6.78324e+06	1.27407e+07	1.56572e+07	448770000	233430000	334990000	5.18042	0.2929	4.88752	11.3024	0.759448	11.0423	2.32389e-05	0.599879	4.82677e-05	+		+	1	+			1	+	1.14147e+08	9.6199e+07	1.06496e+09	1.32665e+07	1.32628e+07
TGME49_205380-t26_1-p1	TGME49_205380-t26_1-p1	TGME49_205380-t26_1-p1	transcript=TGME49_205380-t26_1; gene=TGME49_205380; organism=Toxoplasma_gondii_ME49; gene_product=fructose-bisphospatase I; transcript_product=fructose-bisphospatase I; location=TGME49_chrVIIa:1430809-1433953(+); protein_length=388; sequence_SO=chromosome;	1	2	6.4	42.245	388	0.0040928	11.102	16771000	20	3			-1	838560
TGME49_205470-t26_1-p1	TGME49_205470-t26_1-p1	TGME49_205470-t26_1-p1	transcript=TGME49_205470-t26_1; gene=TGME49_205470; organism=Toxoplasma_gondii_ME49; gene_product=translation elongation factor 2 family protein, putative; transcript_product=translation elongation factor 2 family protein, putative; location=TGME49_chrVIIa	1	31	50.2	106.57	952	0	323.31	26920000000	52	308			-1	517700000	2899600000	3043200000	3192900000	9.1854e+08	1128700000	1370800000	2368600000	2790600000	2858600000	1.43641	0.192131	1.24427	4.40973	1.06529	3.97863	0.00366799	0.45114	0.00727525										1.4944e+09	1.96752e+09	1.72332e+09	1.42938e+09	1.81292e+09
TGME49_205510-t26_1-p1	TGME49_205510-t26_1-p1	TGME49_205510-t26_1-p1	transcript=TGME49_205510-t26_1; gene=TGME49_205510; organism=Toxoplasma_gondii_ME49; gene_product=nucleolar protein 5, putative; transcript_product=nucleolar protein 5, putative; location=TGME49_chrVIIa:1360707-1364682(-); protein_length=490; sequence_SO=c	1	5	16.1	54.348	490	0	78.879	214120000	28	12			-1	7647000																												4.30763e+07	1.36817e+07	1.11352e+08	1.08758e+07	1.17754e+07
TGME49_205558-t26_1-p1	TGME49_205558-t26_1-p1	TGME49_205558-t26_1-p1	transcript=TGME49_205558-t26_1; gene=TGME49_205558; organism=Toxoplasma_gondii_ME49; gene_product=NAC domain-containing protein; transcript_product=NAC domain-containing protein; location=TGME49_chrVIIa:1334559-1336332(+); protein_length=189; sequence_SO=c	1	8	64.6	20.507	189	0	323.31	2626900000	11	68			-1	238810000	364480000	385210000	330940000	5.40385e+06	1.19725e+07	1.17204e+07	333160000	360280000	322890000	5.30101	0.087226	5.21379	12.9656	0.497864	13.0059	1.25918e-05	0.724117	2.47748e-05	+		+	1	+			1	+	3.50858e+08	3.05532e+08	3.53946e+08	9.89912e+06	1.64212e+07
TGME49_205700-t26_1-p1	TGME49_205700-t26_1-p1	TGME49_205700-t26_1-p1	transcript=TGME49_205700-t26_1; gene=TGME49_205700; organism=Toxoplasma_gondii_ME49; gene_product=cyclophilin precursor; transcript_product=cyclophilin precursor; location=TGME49_chrVIIa:1209729-1210775(+); protein_length=348; sequence_SO=chromosome; SO=pr	1	7	28.7	38.196	348	0	87.605	9530900000	21	42			-1	453850000	1432200000	1062100000	1330800000	2.54834e+06	1.0516e+07	5.23894e+06	1259300000	1034100000	1525100000	7.92715	0.0091816	7.91797	14.9518	0.0384876	14.6383	7.29298e-06	0.980681	1.34889e-05	+		+	1	+			1	+	1.87778e+09	1.31914e+09	1.73544e+09	1.08459e+07	1.29357e+07
TGME49_205710-t26_1-p1	TGME49_205710-t26_1-p1	TGME49_205710-t26_1-p1	transcript=TGME49_205710-t26_1; gene=TGME49_205710; organism=Toxoplasma_gondii_ME49; gene_product=lysine-tRNA ligase; transcript_product=lysine-tRNA ligase; location=TGME49_chrVIIa:1202972-1207613(+); protein_length=658; sequence_SO=chromosome; SO=protein_	1	5	12.9	74.394	658	0	84.793	1915700000	36	25			-1	53213000	194020000	174410000	111450000	1.04699e+08	162790000	158310000	261350000	250420000	171210000	0.161025	-0.523672	0.684696	0.424143	-1.69085	1.94777	0.704589	0.246441	0.106241										2.47711e+07	9.65515e+07	1.67421e+08	2.2636e+08	1.94443e+08
TGME49_206510-t26_1-p1	TGME49_206510-t26_1-p1	TGME49_206510-t26_1-p1	transcript=TGME49_206510-t26_1; gene=TGME49_206510; organism=Toxoplasma_gondii_ME49; gene_product=toxolysin TLN4; transcript_product=toxolysin TLN4; location=TGME49_chrVIIa:903405-917753(+); protein_length=2340; sequence_SO=chromosome; SO=protein_coding; i	1	8	6.3	246.74	2340	0	95.832	27225000	86	10			-1	316570																												9.02565e+06	1.55526e+07	6.65417e+06	2.23927e+07	1.48629e+07
TGME49_206590-t26_1-p1	TGME49_206590-t26_1-p1	TGME49_206590-t26_1-p1	transcript=TGME49_206590-t26_1; gene=TGME49_206590; organism=Toxoplasma_gondii_ME49; gene_product=calcium-dependent protein kinase CDPK2A; transcript_product=calcium-dependent protein kinase CDPK2A; location=TGME49_chrVIIa:800544-807261(-); protein_length=	1	2	4.7	86.377	786	0.0014493	11.929	31195000	45	6			-1	693220	14112000	15080000	1.50284e+07	7.7026e+06	5.82938e+06	1.74786e+07	1.66232e+06	1.8311e+06	2.54327e+06	0.67561	2.89682		1.47773	12.7655		0.202635	0.000617366			+				0.25				2.15177e+07	1.84943e+07	1.30211e+07	6.17654e+06	8.90895e+06
TGME49_206610-t26_1-p1	TGME49_206610-t26_1-p1	TGME49_206610-t26_1-p1	transcript=TGME49_206610-t26_1; gene=TGME49_206610; organism=Toxoplasma_gondii_ME49; gene_product=pyruvate dehydrogenase complex subunit PDH-E2; transcript_product=pyruvate dehydrogenase complex subunit PDH-E2; location=TGME49_chrVIIa:781130-789026(-); pro	1	2	6.1	96.878	929	0	20.354	51822000	36	10			-1	1439500	2.33521e+07	18884000	19197000	4.14668e+06	8.66346e+06	1.62838e+07	1.93839e+06	3.88944e+06	4.72692e+06	1.28504	2.63069		2.49531	6.98379		0.046799	0.0049586					0.1		0.45				9.08549e+06	3.41412e+07	1.61345e+07	5.03757e+06	7.50209e+06
TGME49_207170-t26_1-p1	TGME49_207170-t26_1-p1	TGME49_207170-t26_1-p1	transcript=TGME49_207170-t26_1; gene=TGME49_207170; organism=Toxoplasma_gondii_ME49; gene_product=hypothetical protein; transcript_product=hypothetical protein; location=TGME49_chrX:7425356-7427581(+); protein_length=141; sequence_SO=chromosome; SO=protein	1	2	19.9	15.231	141	0	12.63	130980000	9	8			-1	14554000	5.8319e+07	64324000	6.12306e+07	2.88408e+06	3.93157e+06	2.73811e+06	5.49993e+06	4.78184e+06	1.24898e+06	4.28432	4.25721		13.1919	7.10301		1.18202e-05	0.00461388		+	+		0.9		1	+			7.38216e+07	8.65616e+07	5.00074e+07	6.15054e+06	1.32146e+07
TGME49_207370-t26_1-p1	TGME49_207370-t26_1-p1	TGME49_207370-t26_1-p1	transcript=TGME49_207370-t26_1; gene=TGME49_207370; organism=Toxoplasma_gondii_ME49; gene_product=hypothetical protein; transcript_product=hypothetical protein; location=TGME49_chrIb:11951-16550(-); protein_length=1373; sequence_SO=chromosome; SO=protein_c	1	2	3.4	143.07	1373	0.0053981	10.935	10231000	43	2			-1	237930																												3.27773e+06	1.654e+06	3.80626e+06	1.0981e+07	6.99842e+06
TGME49_207440-t26_1-p1	TGME49_207440-t26_1-p1	TGME49_207440-t26_1-p1	transcript=TGME49_207440-t26_1; gene=TGME49_207440; organism=Toxoplasma_gondii_ME49; gene_product=ribosomal protein RPS4; transcript_product=ribosomal protein RPS4; location=TGME49_chrIb:62583-65733(-); protein_length=312; sequence_SO=chromosome; SO=protei	1	4	19.2	35.507	312	0	98.114	1745600000	21	40			-1	83124000	184530000	231460000	311880000	4.16626e+06	7.66514e+06	1.10037e+07	92451000	217300000	242410000	5.07007	0.483904	4.58616	11.2559	1.08609	8.59968	2.32389e-05	0.443573	0.000161817	+		+	1	+			1	+	4.21685e+08	4.41872e+08	5.28581e+08	1.02177e+07	1.56269e+07
TGME49_207620-t26_1-p1	TGME49_207620-t26_1-p1	TGME49_207620-t26_1-p1	transcript=TGME49_207620-t26_1; gene=TGME49_207620; organism=Toxoplasma_gondii_ME49; gene_product=pyridine nucleotide-disulfide oxidoreductase domain-containing protein; transcript_product=pyridine nucleotide-disulfide oxidoreductase domain-containing prot	1	7	19.1	71.158	664	0	44.214	234390000	33	17			-1	7102700	54352000	38283000	7.948e+07	7.68658e+06	1.72765e+07	7.42131e+06	3.18274e+06	2.47073e+06	3.7697e+06	2.46355	4.14859		5.23327	12.2491		0.00147573	0.000683522			+		0.8		0.9				9.34862e+07	5.22064e+07	9.47984e+07	1.1424e+07	1.61202e+07
TGME49_207640-t26_1-p1	TGME49_207640-t26_1-p1	TGME49_207640-t26_1-p1	transcript=TGME49_207640-t26_1; gene=TGME49_207640; organism=Toxoplasma_gondii_ME49; gene_product=isoleucyl-tRNA synthetase family protein; transcript_product=isoleucyl-tRNA synthetase family protein; location=TGME49_chrIb:171397-186668(-); protein_length=	1	2	3.1	141.53	1242	0	13.777	70602000	55	5			-1	1283700	16064000	3.84422e+07	17723000	944392	5.15611e+06	5.70973e+06	1.88836e+06	2.32068e+06	16082000	2.87359	2.42629		3.90139	2.66153		0.00685187	0.117533											2.31095e+07	1.94926e+07	2.55797e+07	5.50587e+06	6.42901e+06
TGME49_207770-t26_1-p1	TGME49_207770-t26_1-p1	TGME49_207770-t26_1-p1	transcript=TGME49_207770-t26_1; gene=TGME49_207770; organism=Toxoplasma_gondii_ME49; gene_product=PCI domain-containing protein; transcript_product=PCI domain-containing protein; location=TGME49_chrIb:277983-284153(-); protein_length=511; sequence_SO=chrom	1	2	8	55.462	511	0	22.893	23089000	21	4			-1	1099500																												3.39202e+06	1.5748e+06	1.06522e+07	2.39912e+06	2.11284e+07
TGME49_207830-t26_1-p1	TGME49_207830-t26_1-p1	TGME49_207830-t26_1-p1	transcript=TGME49_207830-t26_1; gene=TGME49_207830; organism=Toxoplasma_gondii_ME49; gene_product=MORN repeat-containing protein; transcript_product=MORN repeat-containing protein; location=TGME49_chrIb:322320-325476(+); protein_length=366; sequence_SO=chr	1	2	7.9	39.833	366	0.004065	10.963	0	20	2			-1	0																												2.50705e+06	2.44195e+06	2.24752e+06	4.1078e+06	8.60851e+06
TGME49_207840-t26_1-p1	TGME49_207840-t26_1-p1	TGME49_207840-t26_1-p1	transcript=TGME49_207840-t26_1; gene=TGME49_207840; organism=Toxoplasma_gondii_ME49; gene_product=ribosomal protein RPS17; transcript_product=ribosomal protein RPS17; location=TGME49_chrIb:327322-329024(-); protein_length=132; sequence_SO=chromosome; SO=pr	1	5	47	15.228	132	0	323.31	1501000000	6	44			-1	250160000	320720000	320310000	198060000	9.32816e+06	4.66926e+06	9.8067e+06	41270000	112410000	200610000	5.17991	1.48346	3.69645	12.1803	2.40187	5.839	1.61157e-05	0.138392	0.00108163	+		+	1	+			0.75		4.38143e+08	3.82855e+08	6.44621e+08	2.12737e+07	2.1047e+07
TGME49_208030-t26_1-p1	TGME49_208030-t26_1-p1	TGME49_208030-t26_1-p1	transcript=TGME49_208030-t26_1; gene=TGME49_208030; organism=Toxoplasma_gondii_ME49; gene_product=microneme protein MIC4; transcript_product=microneme protein MIC4; location=TGME49_chrIb:531695-533437(+); protein_length=580; sequence_SO=chromosome; SO=prot	1	11	37.2	63.021	580	0	323.31	9378300000	20	148			-1	468910000	1529900000	48189000	1544700000	3.00356e+06	3.41972e+06	9.87931e+06	1661400000	1475200000	1321200000	6.69933	-1.60985	8.30918	5.15436	-1.1348	16.5301	0.00158065	0.425714	8.86766e-06	+		+	1	+			1	+	1.64512e+09	6.16788e+08	1.24581e+09	1.21036e+07	1.56619e+07
TGME49_208370-t26_1-p1	TGME49_208370-t26_1-p1	TGME49_208370-t26_1-p1	transcript=TGME49_208370-t26_1; gene=TGME49_208370; organism=Toxoplasma_gondii_ME49; gene_product=myosin heavy chain, putative; transcript_product=myosin heavy chain, putative; location=TGME49_chrIb:636374-641145(+); protein_length=1124; sequence_SO=chromo	1	3	4	124.81	1124	0	18.072	14547000	57	4			-1	255220																												3.78836e+06	2.73292e+06	1.31559e+07	1.5754e+07	8.88564e+06
TGME49_208400-t26_1-p1	TGME49_208400-t26_1-p1	TGME49_208400-t26_1-p1	transcript=TGME49_208400-t26_1; gene=TGME49_208400; organism=Toxoplasma_gondii_ME49; gene_product=hypothetical protein; transcript_product=hypothetical protein; location=TGME49_chrIb:655609-666554(-); protein_length=2067; sequence_SO=chromosome; SO=protein	1	2	1.5	226.39	2067	0.0028329	11.627	36275000	113	2			-1	321020
TGME49_208450-t26_1-p1	TGME49_208450-t26_1-p1	TGME49_208450-t26_1-p1	transcript=TGME49_208450-t26_1; gene=TGME49_208450; organism=Toxoplasma_gondii_ME49; gene_product=protease inhibitor PI2; transcript_product=protease inhibitor PI2; location=TGME49_chrIb:712461-715433(-); protein_length=318; sequence_SO=chromosome; SO=prot	1	6	44	35.309	318	0	323.31	1274400000	12	76			-1	106200000	247660000	5.8526e+07	188190000	6.77904e+06	9.6076e+06	7.35187e+06	197260000	188040000	158310000	4.15863	-0.36873	4.52736	7.41116	-0.648308	14.5919	0.000205273	0.651835	1.34889e-05	+		+	1	+			1	+	2.92484e+08	2.65712e+08	3.26341e+08	1.39907e+07	1.26366e+07
TGME49_208560-t26_1-p1	TGME49_208560-t26_1-p1	TGME49_208560-t26_1-p1	transcript=TGME49_208560-t26_1; gene=TGME49_208560; organism=Toxoplasma_gondii_ME49; gene_product=carrier superfamily protein; transcript_product=carrier superfamily protein; location=TGME49_chrIb:778066-783599(-); protein_length=670; sequence_SO=chromosom	1	4	16.6	72.367	670	0	53.635	34692000	36	5			-1	963670																												1.41039e+07	1.29543e+07	1.34518e+07	6.66389e+06	1.14014e+07
TGME49_208790-t26_1-p1	TGME49_208790-t26_1-p1	TGME49_208790-t26_1-p1	transcript=TGME49_208790-t26_1; gene=TGME49_208790; organism=Toxoplasma_gondii_ME49; gene_product=MC family transporter, putative; transcript_product=MC family transporter, putative; location=TGME49_chrIb:860813-864047(-); protein_length=310; sequence_SO=c	1	3	19.7	33.687	310	0	21.869	21984000	16	5			-1	1374000	10321000	9786400	9.05848e+06	3.81313e+06	8.85728e+06	9.79475e+06	1.33237e+06	6.33051e+06	4.94115e+06	0.489237	1.48546		1.12436	2.42342		0.322665	0.137344											1.03355e+07	1.93351e+07	5.31359e+06	7.23853e+06	1.11104e+07
TGME49_209030-t26_1-p1	TGME49_209030-t26_1-p1	TGME49_209030-t26_1-p1	transcript=TGME49_209030-t26_1; gene=TGME49_209030; organism=Toxoplasma_gondii_ME49; gene_product=actin ACT1; transcript_product=actin ACT1; location=TGME49_chrIb:998462-1000024(+); protein_length=376; sequence_SO=chromosome; SO=protein_coding; is_pseudo=f	1	15	54.5	41.907	376	0	323.31	508880000000	23	359			-1	22125000000	3.7692e+10	3.6059e+10	39190000000	4.2239e+10	5.6578e+10	47871000000	3.1556e+10	3.4933e+10	49697000000	-0.367622	-0.0135201	-0.354102	-1.16734	-0.0575482	-1.07327	0.305482	0.975552	0.344489										4.53589e+10	3.91615e+10	4.76566e+10	5.8791e+10	6.91364e+10
TGME49_209260-t26_1-p1	TGME49_209260-t26_1-p1	TGME49_209260-t26_1-p1	transcript=TGME49_209260-t26_1; gene=TGME49_209260; organism=Toxoplasma_gondii_ME49; gene_product=cytochrome c oxidase subunit, putative; transcript_product=cytochrome c oxidase subunit, putative; location=TGME49_chrIb:1153957-1156673(-); protein_length=31	1	4	21.9	34.706	310	0	25.182	7019300000	20	15			-1	350970000	377060000	8.2347e+08	191880000	3.97694e+06	4.21959e+06	1.32964e+07	395070000	183420000	3.47984e+08	6.00885	0.413478	5.59537	8.95623	0.676821	9.75222	7.23546e-05	0.640339	9.23471e-05	+		+	1	+			1	+	1.42669e+08	2.27075e+08	6.17651e+08	6.83903e+08	1.88608e+09
TGME49_209290-t26_1-p1	TGME49_209290-t26_1-p1	TGME49_209290-t26_1-p1	transcript=TGME49_209290-t26_1; gene=TGME49_209290; organism=Toxoplasma_gondii_ME49; gene_product=ribosomal protein RPS28; transcript_product=ribosomal protein RPS28; location=TGME49_chrIb:1191245-1191601(-); protein_length=118; sequence_SO=chromosome; SO=	1	2	21.2	13.214	118	0	118.11	960540000	7	16			-1	137220000	166120000	178160000	142240000	1.90514e+06	3.36475e+06	4.539e+06	43021000	6.2422e+07	158840000	5.71417	1.10097	4.6132	14.0309	2.17137	7.96745	9.36001e-06	0.165475	0.0002282	+		+	1	+			0.8		2.33099e+08	2.88545e+08	1.99816e+08	1.13648e+07	5.87212e+06
TGME49_209600-t26_1-p1	TGME49_209600-t26_1-p1	TGME49_209600-t26_1-p1	transcript=TGME49_209600-t26_1; gene=TGME49_209600; organism=Toxoplasma_gondii_ME49; gene_product=hypothetical protein; transcript_product=hypothetical protein; location=TGME49_chrIb:1356941-1358765(-); protein_length=451; sequence_SO=chromosome; SO=protei	1	7	31.3	50.2	451	0	77.662	803400000	24	21			-1	33475000	219190000	158640000	158350000	6.12957e+06	4.56764e+06	3.65219e+06	3.83129e+06	4.38676e+06	154260000	5.23888	3.68414		14.6537	2.47325		7.67336e-06	0.133122		+			1	+					5.6001e+08	1.38461e+08	1.1677e+08	1.51418e+07	1.13147e+07
TGME49_209720-t26_1-p1	TGME49_209720-t26_1-p1	TGME49_209720-t26_1-p1	transcript=TGME49_209720-t26_1; gene=TGME49_209720; organism=Toxoplasma_gondii_ME49; gene_product=hypothetical protein; transcript_product=hypothetical protein; location=TGME49_chrIb:1411135-1412634(+); protein_length=218; sequence_SO=chromosome; SO=protei	1	2	18.3	23.416	218	0	323.31	405810000	7	24			-1	57973000	5.1638e+07	4.5759e+07	49455000	1.82263e+06	5.60991e+06	4.86348e+06	6.7481e+07	49514000	5.3285e+07	3.7328	-0.202481	3.93528	7.82585	-0.999816	8.08093	0.000152215	0.475797	0.000211139	+		+	0.6				0.65		9.86482e+07	4.21017e+07	1.06842e+08	6.64325e+06	1.02135e+07
TGME49_209800-t26_1-p1	TGME49_209800-t26_1-p1	TGME49_209800-t26_1-p1	transcript=TGME49_209800-t26_1; gene=TGME49_209800; organism=Toxoplasma_gondii_ME49; gene_product=formate/nitrite transporter protein; transcript_product=formate/nitrite transporter protein; location=TGME49_chrIb:1461176-1462414(+); protein_length=412; seq	1	2	9.2	44.29	412	0.0040706	10.97	0	12	2			-1	0																												1.38331e+06	1.85566e+06	3.95917e+06	9.70018e+06	6.82634e+06
TGME49_209910-t26_1-p1	TGME49_209910-t26_1-p1	TGME49_209910-t26_1-p1	transcript=TGME49_209910-t26_1; gene=TGME49_209910; organism=Toxoplasma_gondii_ME49; gene_product=histone H2Bv; transcript_product=histone H2Bv; location=TGME49_chrIb:1546904-1547275(+); protein_length=123; sequence_SO=chromosome; SO=protein_coding; is_pse	1	4	45.5	13.732	123	0	323.31	2626000000	7	33			-1	375150000	359270000	339330000	392010000	2.06126e+06	1.01192e+07	4.21673e+06	296710000	325230000	446230000	6.35051	0.0501155	6.3004	11.1881	0.220809	10.671	2.37553e-05	0.879835	5.78397e-05	+		+	1	+			1	+	5.13366e+08	4.75518e+08	4.59372e+08	6.44184e+06	1.18455e+07
TGME49_209950-t26_1-p1	TGME49_209950-t26_1-p1	TGME49_209950-t26_1-p1	transcript=TGME49_209950-t26_1; gene=TGME49_209950; organism=Toxoplasma_gondii_ME49; gene_product=thioredoxin, putative; transcript_product=thioredoxin, putative; location=TGME49_chrIb:1569785-1573497(-); protein_length=424; sequence_SO=chromosome; SO=prot	1	9	34.9	47.699	424	0	165.23	1809900000	25	57			-1	72394000	233570000	207430000	249170000	3.63397e+06	9.17854e+06	9.59803e+06	264500000	269570000	193240000	5.06754	-0.0635705	5.13111	11.2599	-0.290797	11.1648	2.32389e-05	0.844973	4.66188e-05	+		+	1	+			1	+	2.96421e+08	2.65368e+08	2.61976e+08	1.73959e+07	1.51686e+07
TGME49_210690-t26_1-p1	TGME49_210690-t26_1-p1	TGME49_210690-t26_1-p1	transcript=TGME49_210690-t26_1; gene=TGME49_210690; organism=Toxoplasma_gondii_ME49; gene_product=ribosomal protein RPS6; transcript_product=ribosomal protein RPS6; location=TGME49_chrIV:2157331-2158101(+); protein_length=256; sequence_SO=chromosome; SO=pr	1	6	34	28.956	256	0	49.236	1682300000	10	32			-1	168230000	314750000	353560000	334080000	1.85116e+06	4.70656e+06	5.82971e+06	3.36069e+06	4.03913e+06	255330000	6.4938	4.46297		13.6456	2.57739		1.03036e-05	0.12441		+			1	+					3.66661e+08	5.15434e+08	4.36295e+08	6.51484e+06	1.44483e+07
TGME49_210840-t26_1-p1	TGME49_210840-t26_1-p1	TGME49_210840-t26_1-p1	transcript=TGME49_210840-t26_1; gene=TGME49_210840; organism=Toxoplasma_gondii_ME49; gene_product=arginyl-tRNA synthetase family protein; transcript_product=arginyl-tRNA synthetase family protein; location=TGME49_chrIV:2012930-2021658(-); protein_length=59	1	2	7.2	67.018	595	0	17.177	56969000	34	2			-1	1675500
TGME49_211030-t26_1-p1	TGME49_211030-t26_1-p1	TGME49_211030-t26_1-p1	transcript=TGME49_211030-t26_1; gene=TGME49_211030; organism=Toxoplasma_gondii_ME49; gene_product=hypothetical protein; transcript_product=hypothetical protein; location=TGME49_chrIV:1959534-1961999(-); protein_length=191; sequence_SO=chromosome; SO=protei	1	7	43.5	22.215	191	0	157.62	647040000	12	32			-1	53920000	9.0182e+07	1.4835e+08	128810000	3.4002e+06	4.46678e+06	6.48006e+06	83324000	84550000	9.0783e+07	4.69862	0.476663	4.22196	12.0347	1.94876	12.1764	1.70838e-05	0.196774	3.12664e-05	+		+	0.95				0.85		2.0358e+08	1.02023e+08	1.73417e+08	9.72224e+06	2.1465e+07
TGME49_211040-t26_1-p1	TGME49_211040-t26_1-p1	TGME49_211040-t26_1-p1	transcript=TGME49_211040-t26_1; gene=TGME49_211040; organism=Toxoplasma_gondii_ME49; gene_product=Sec61beta family protein; transcript_product=Sec61beta family protein; location=TGME49_chrIV:1955865-1957592(+); protein_length=99; sequence_SO=chromosome; SO	1	2	30.3	10.103	99	0	216.64	193360000	6	8			-1	32226000	18325000	13833000	2.46349e+07	4.66209e+06	6.12209e+06	3.91014e+06	2.09656e+06	6.56375e+06	11184000	1.9354	1.78084		5.18524	2.71627		0.00154387	0.115024											1.52801e+07	2.92618e+07	1.15786e+08	3.8682e+06	4.94345e+06
TGME49_211090-t26_1-p1	TGME49_211090-t26_1-p1	TGME49_211090-t26_1-p1	transcript=TGME49_211090-t26_1; gene=TGME49_211090; organism=Toxoplasma_gondii_ME49; gene_product=aminotransferase, class V superfamily protein; transcript_product=aminotransferase, class V superfamily protein; location=TGME49_chrIV:1936884-1942076(-); pro	1	2	6.2	68.283	632	0	95.068	49273000	32	6			-1	1539800																												7.33528e+07	2.61644e+06	3.43058e+06	4.97892e+06	6.66534e+06
TGME49_211290-t26_1-p1	TGME49_211290-t26_1-p1	TGME49_211290-t26_1-p1	transcript=TGME49_211290-t26_1; gene=TGME49_211290; organism=Toxoplasma_gondii_ME49; gene_product=rhoptry protein ROP15; transcript_product=rhoptry protein ROP15; location=TGME49_chrIV:1850723-1853193(-); protein_length=333; sequence_SO=chromosome; SO=prot	1	3	13.2	36.588	333	0	18.439	313630000	19	10			-1	16507000	61296000	1.14821e+08	41217000	1.07576e+07	1.23617e+07	7.52913e+06	58595000	48714000	5.0889e+07	2.72618	0.332627	2.39356	5.93691	0.823893	7.30279	0.000719731	0.567044	0.000356045	+			0.6				0.5		8.29167e+07	1.59071e+08	6.36391e+07	1.11419e+07	8.95571e+06
TGME49_211680-t26_1-p1	TGME49_211680-t26_1-p1	TGME49_211680-t26_1-p1	transcript=TGME49_211680-t26_1; gene=TGME49_211680; organism=Toxoplasma_gondii_ME49; gene_product=protein disulfide isomerase; transcript_product=protein disulfide isomerase; location=TGME49_chrIV:1626551-1628375(+); protein_length=471; sequence_SO=chromos	1	20	51.4	52.801	471	0	323.31	20364000000	25	176			-1	814540000	2642900000	3205400000	2784900000	3.46282e+06	4.52719e+06	7.87246e+06	2738100000	2730000000	2421600000	9.17008	0.127405	9.04267	23.0867	0.695494	23.3919	1.90267e-06	0.632151	3.37591e-06	+		+	1	+			1	+	1.80868e+09	1.48234e+09	1.57874e+09	1.84049e+07	1.8258e+07
TGME49_212210-t26_1-p1	TGME49_212210-t26_1-p1	TGME49_212210-t26_1-p1	transcript=TGME49_212210-t26_1; gene=TGME49_212210; organism=Toxoplasma_gondii_ME49; gene_product=hypothetical protein; transcript_product=hypothetical protein; location=TGME49_chrX:3977985-3979065(-); protein_length=280; sequence_SO=chromosome; SO=protein	1	4	25.4	28.897	280	0	111.2	26006000	10	14			-1	2600600	12635000	12030000	1.29206e+07	3.47621e+06	1.98344e+07	7.3932e+06	2.39502e+06	3.20437e+06	1.74305e+06	0.648625	2.39928		1.07085	8.89269		0.344788	0.00193926							0.15				1.92216e+07	1.75267e+07	3.00698e+07	1.58879e+07	5.92113e+06
TGME49_212220-t26_1-p1	TGME49_212220-t26_1-p1	TGME49_212220-t26_1-p1	transcript=TGME49_212220-t26_1; gene=TGME49_212220; organism=Toxoplasma_gondii_ME49; gene_product=hypothetical protein; transcript_product=hypothetical protein; location=TGME49_chrX:3971703-3974648(+); protein_length=981; sequence_SO=chromosome; SO=protein	1	3	4.4	107.98	981	0	16.47	5264600	55	5			-1	95719	1240300	2.70485e+06	2081100	1.17299e+07	9.73797e+06	8.36346e+06	2.88892e+06	1.12393e+06	2.05596e+06	-2.36542	0.0215645		-5.95009	0.0462484		0.000716181	0.977709					0.05						3.63521e+06	6.59988e+06	4.52917e+06	8.30898e+06	2.01003e+07
TGME49_212260-t26_1-p1	TGME49_212260-t26_1-p1	TGME49_212260-t26_1-p1	transcript=TGME49_212260-t26_1; gene=TGME49_212260; organism=Toxoplasma_gondii_ME49; gene_product=Sjogrens syndrome/scleroderma autoantigen 1 (Autoantigen p27) protein; transcript_product=Sjogrens syndrome/scleroderma autoantigen 1 (Autoantigen p27) prot	1	2	9.7	37.895	351	0	13.955	26332000	22	5			-1	1196900	12416000	8.3789e+06	9.80209e+06	2.02624e+06	5.87283e+06	6.19335e+06	2.00942e+06	1.65629e+06	1.24614e+06	1.26347	2.64726		2.53449	9.717		0.0443539	0.00147134			+				0.05				1.7922e+07	1.09109e+07	1.09676e+08	7.51459e+06	1.12914e+07
TGME49_212290-t26_1-p1	TGME49_212290-t26_1-p1	TGME49_212290-t26_1-p1	transcript=TGME49_212290-t26_1; gene=TGME49_212290; organism=Toxoplasma_gondii_ME49; gene_product=ribosomal protein RPS19; transcript_product=ribosomal protein RPS19; location=TGME49_chrX:3940725-3942425(-); protein_length=313; sequence_SO=chromosome; SO=p	1	4	16	34.992	313	0	25.034	578260000	15	14			-1	38551000	73145000	84071000	8.4066e+07	4.09854e+06	3.73569e+06	2.8944e+06	55234000	5.5035e+07	71149000	4.50331	0.419047	4.08426	13.9081	2.09186	12.9657	9.61665e-06	0.176408	2.48821e-05	+		+	0.95				0.85		8.84866e+07	1.05664e+08	1.7579e+08	8.95751e+06	1.30757e+07
TGME49_212300-t26_1-p1	TGME49_212300-t26_1-p1	TGME49_212300-t26_1-p1	transcript=TGME49_212300-t26_1; gene=TGME49_212300; organism=Toxoplasma_gondii_ME49; gene_product=hypothetical protein; transcript_product=hypothetical protein; location=TGME49_chrX:3932540-3937693(+); protein_length=683; sequence_SO=chromosome; SO=protein	1	4	8.8	75.642	683	0	24.245	106220000	38	13			-1	2795300	8290700	38851000	11115000	3.90936e+06	8.16557e+06	7.73323e+06	1.04552e+07	13658000	11995000	1.28608	0.354544	0.931541	2.04665	0.58413	2.39071	0.0888679	0.682817	0.0570163										1.94648e+07	4.39325e+07	3.25829e+07	8.10718e+06	7.89875e+06
TGME49_213030-t26_1-p1	TGME49_213030-t26_1-p1	TGME49_213030-t26_1-p1	transcript=TGME49_213030-t26_1; gene=TGME49_213030; organism=Toxoplasma_gondii_ME49; gene_product=hypothetical protein; transcript_product=hypothetical protein; location=TGME49_chrV:803341-804727(+); protein_length=323; sequence_SO=chromosome; SO=protein_c	1	4	21.7	35.155	323	0	290.55	543900000	11	19			-1	49445000	116210000	100240000	40481000	7.63828e+06	2.86397e+06	1.5776e+07	84503000	56314000	100980000	3.47205	-0.00906674	3.48112	5.04519	-0.0188212	5.46937	0.00177714	0.988921	0.0014967	+		+	0.95				0.95		1.49984e+08	1.93924e+08	1.5373e+08	8.76095e+06	1.0672e+07
TGME49_213280-t26_1-p1	TGME49_213280-t26_1-p1	TGME49_213280-t26_1-p1	transcript=TGME49_213280-t26_1; gene=TGME49_213280; organism=Toxoplasma_gondii_ME49; gene_product=SAG-related sequence SRS25; transcript_product=SAG-related sequence SRS25; location=TGME49_chrV:894721-895296(-); protein_length=191; sequence_SO=chromosome;	1	6	53.4	20.79	191	0	323.31	7522100000	4	113			-1	1880500000	1104100000	1475900000	8.9995e+08	4.79203e+06	1.47892e+07	7.32585e+06	8.3345e+08	868940000	9.4306e+08	7.14321	0.367488	6.77572	14.8888	1.51604	14.8512	7.37222e-06	0.288764	1.34755e-05	+		+	1	+			1	+	1.49422e+09	1.67134e+09	1.14351e+09	1.38759e+07	1.73642e+07
TGME49_213350-t26_1-p1	TGME49_213350-t26_1-p1	TGME49_213350-t26_1-p1	transcript=TGME49_213350-t26_1; gene=TGME49_213350; organism=Toxoplasma_gondii_ME49; gene_product=ribosomal protein RPS15; transcript_product=ribosomal protein RPS15; location=TGME49_chrV:949899-951338(-); protein_length=150; sequence_SO=chromosome; SO=pro	1	5	46	17.157	150	0	323.31	3035400000	6	50			-1	505890000	472890000	599310000	457810000	2.7605e+06	1.57837e+07	3.8467e+06	82183000	250890000	402350000	6.52074	1.32238	5.19836	10.2039	2.18449	6.28796	3.57141e-05	0.163784	0.000752615	+		+	1	+			1	+	7.03999e+08	1.61249e+09	8.0371e+08	1.14019e+07	1.06737e+07
TGME49_213940-t26_1-p1	TGME49_213940-t26_1-p1	TGME49_213940-t26_1-p1	transcript=TGME49_213940-t26_1; gene=TGME49_213940; organism=Toxoplasma_gondii_ME49; gene_product=CHCH domain-containing protein; transcript_product=CHCH domain-containing protein; location=TGME49_chrV:1453902-1456377(-); protein_length=149; sequence_SO=ch	1	2	30.9	14.897	149	0	22.066	117110000	5	14			-1	23422000	32893000	37593000	27098000	4.34013e+06	8.34786e+06	1.27858e+07	1.4679e+06	2.46756e+06	2.14843e+06	2.05886	4.02403		4.51872	14.6501		0.00323581	0.000360533			+		0.25		0.8				5.21314e+07	5.29822e+07	2.47148e+07	4.41363e+06	3.43734e+06
TGME49_214080-t26_1-p1	TGME49_214080-t26_1-p1	TGME49_214080-t26_1-p1	transcript=TGME49_214080-t26_1; gene=TGME49_214080; organism=Toxoplasma_gondii_ME49; gene_product=toxofilin; transcript_product=toxofilin; location=TGME49_chrX:6014213-6014944(+); protein_length=243; sequence_SO=chromosome; SO=protein_coding; is_pseudo=fal	1	12	53.1	26.788	243	0	323.31	8323500000	16	136			-1	520220000	1164900000	1399700000	1148200000	3.88892e+06	5.48074e+06	3.64717e+06	1057300000	9.7151e+08	1199600000	8.17384	0.201153	7.97269	24.368	1.03447	25.0553	1.85142e-06	0.460535	2.80167e-06	+		+	1	+			1	+	1.05025e+09	1.11333e+09	8.99858e+08	1.192e+07	1.34228e+07
TGME49_214210-t26_1-p1	TGME49_214210-t26_1-p1	TGME49_214210-t26_1-p1	transcript=TGME49_214210-t26_1; gene=TGME49_214210; organism=Toxoplasma_gondii_ME49; gene_product=rRNA pseudouridine synthase; transcript_product=rRNA pseudouridine synthase; location=TGME49_chrX:6112853-6118397(-); protein_length=505; sequence_SO=chromoso	1	5	17.4	56.744	505	0	323.31	204730000	27	28			-1	7582600	74310000	24201000	21500000	1.55555e+07	4.36306e+06	8.44645e+06	34685000	13405000	17806000	2.02524	0.741171	1.28406	3.17784	1.20837	2.22422	0.0177156	0.39906	0.0717477				0.05						8.86059e+07	5.04918e+07	7.71523e+07	7.89281e+06	6.70108e+06
TGME49_214290-t26_1-p1	TGME49_214290-t26_1-p1	TGME49_214290-t26_1-p1	transcript=TGME49_214290-t26_1; gene=TGME49_214290; organism=Toxoplasma_gondii_ME49; gene_product=DJ-1 family protein; transcript_product=DJ-1 family protein; location=TGME49_chrX:6217062-6218889(+); protein_length=256; sequence_SO=chromosome; SO=protein_c	1	5	30.9	27.938	256	0	323.31	1140900000	12	34			-1	95076000	130820000	166970000	181220000	9.41722e+06	5.75163e+06	4.9885e+06	132990000	101860000	174120000	4.61287	0.248976	4.36389	12.2695	0.902969	11.2479	1.54301e-05	0.526026	4.51524e-05	+		+	1	+			1	+	4.60948e+08	2.39693e+08	3.01491e+08	1.82481e+07	1.45641e+07
TGME49_214320-t26_1-p1	TGME49_214320-t26_1-p1	TGME49_214320-t26_1-p1	transcript=TGME49_214320-t26_1; gene=TGME49_214320; organism=Toxoplasma_gondii_ME49; gene_product=facilitative glucose transporter GT1; transcript_product=facilitative glucose transporter GT1; location=TGME49_chrX:6248972-6250678(+); protein_length=568; se	1	4	8.3	61.687	568	0	28.782	1001400000	17	24			-1	58908000	258790000	217900000	194530000	4.61058e+06	5.32043e+06	1.1343e+07	186250000	2.07756e+06	1.84193e+06	5.08893	4.6366		11.9021	2.49058		1.78297e-05	0.132437		+			1	+					4.71757e+08	3.25618e+08	2.02066e+08	8.34291e+06	7.4884e+06
TGME49_214350-t26_1-p1	TGME49_214350-t26_1-p1	TGME49_214350-t26_1-p1	transcript=TGME49_214350-t26_1; gene=TGME49_214350; organism=Toxoplasma_gondii_ME49; gene_product=GTP-binding protein, putative; transcript_product=GTP-binding protein, putative; location=TGME49_chrX:6260711-6264729(+); protein_length=396; sequence_SO=chro	1	3	13.4	44.547	396	0	144.23	153950000	24	11			-1	6414700																												2.81827e+07	2.24263e+07	7.52008e+07	7.25849e+06	1.0532e+07
TGME49_214770-t26_1-p1	TGME49_214770-t26_1-p1	TGME49_214770-t26_1-p1	transcript=TGME49_214770-t26_1; gene=TGME49_214770; organism=Toxoplasma_gondii_ME49; gene_product=small GTP binding protein rab1a, putative; transcript_product=small GTP binding protein rab1a, putative; location=TGME49_chrX:6486806-6490475(+); protein_leng	1	4	30.7	22.88	202	0	323.31	7404800000	17	61			-1	435570000	556780000	400150000	473070000	671230000	7.3883e+08	545810000	1313400000	694310000	554690000	-0.453582	-0.754265	0.300683	-1.37202	-2.02487	0.736271	0.232872	0.188276	0.514615										3.29143e+08	3.26252e+08	9.97161e+08	5.94048e+08	6.4658e+08
TGME49_214790-t26_1-p1	TGME49_214790-t26_1-p1	TGME49_214790-t26_1-p1	transcript=TGME49_214790-t26_1; gene=TGME49_214790; organism=Toxoplasma_gondii_ME49; gene_product=glycoprotein; transcript_product=glycoprotein; location=TGME49_chrX:6496460-6498480(+); protein_length=283; sequence_SO=chromosome; SO=protein_coding; is_pseu	1	4	25.1	31.444	283	0	323.31	1674800000	14	40			-1	119630000	178420000	273780000	262510000	1.90422e+06	3.70986e+06	6.30268e+06	215670000	276740000	207950000	6.04523	0.0156911	6.02954	12.3166	0.0611845	12.5605	1.54301e-05	0.974377	2.72756e-05	+		+	1	+			1	+	3.31622e+08	4.37663e+08	2.76185e+08	1.02209e+07	1.48338e+07
TGME49_214930-t26_1-p1	TGME49_214930-t26_1-p1	TGME49_214930-t26_1-p1	transcript=TGME49_214930-t26_1; gene=TGME49_214930; organism=Toxoplasma_gondii_ME49; gene_product=hypothetical protein; transcript_product=hypothetical protein; location=TGME49_chrX:6602844-6603260(-); protein_length=138; sequence_SO=chromosome; SO=protein	1	4	41.3	15.147	138	0	323.31	218170000	9	34			-1	24242000	30355000	39902000	28776000	3.00572e+06	8.94519e+06	6.85663e+06	26809000	20531000	23487000	2.52091	0.476959	2.04395	5.38986	2.12795	4.4242	0.0012536	0.17044	0.00437015				0.3				0.1		4.35888e+07	6.35861e+07	5.70857e+07	6.51216e+06	2.17081e+07
TGME49_214940-t26_1-p1	TGME49_214940-t26_1-p1	TGME49_214940-t26_1-p1	transcript=TGME49_214940-t26_1; gene=TGME49_214940; organism=Toxoplasma_gondii_ME49; gene_product=MIC2-associated protein M2AP; transcript_product=MIC2-associated protein M2AP; location=TGME49_chrX:6604937-6607122(+); protein_length=330; sequence_SO=chromo	1	7	40.9	34.552	330	0	323.31	10215000000	10	103			-1	1021500000	1627700000	1399400000	1580400000	7.2524e+06	2.10119e+07	1.18525e+07	1308300000	1209600000	1228300000	6.97552	0.296349	6.67918	15.7749	1.70455	15.2766	6.15705e-06	0.242622	1.22006e-05	+		+	1	+			1	+	1.72203e+09	1.97575e+09	1.57371e+09	1.5716e+07	2.08737e+07
TGME49_215220-t26_1-p1	TGME49_215220-t26_1-p1	TGME49_215220-t26_1-p1	transcript=TGME49_215220-t26_1; gene=TGME49_215220; organism=Toxoplasma_gondii_ME49; gene_product=hypothetical protein; transcript_product=hypothetical protein; location=TGME49_chrX:6825368-6827843(+); protein_length=629; sequence_SO=chromosome; SO=protein	1	6	12.6	68.629	629	0	36.682	132130000	39	16			-1	3387900	44319000	29228000	30805000	1.36652e+07	1.52501e+07	6.58972e+06	2.23436e+06	3.57465e+06	806521	1.62028	4.19893		3.77193	7.21571		0.00806016	0.00444995			+		0.25		0.9				6.34307e+07	3.79447e+07	2.54338e+07	1.28347e+07	2.06186e+07
TGME49_215260-t26_1-p1	TGME49_215260-t26_1-p1	TGME49_215260-t26_1-p1	transcript=TGME49_215260-t26_1; gene=TGME49_215260; organism=Toxoplasma_gondii_ME49; gene_product=carbamoylphosphate synthetase; transcript_product=carbamoylphosphate synthetase; location=TGME49_chrX:6844879-6868965(-); protein_length=1699; sequence_SO=chr	1	4	4.6	187.04	1699	0	323.31	123930000	89	13			-1	1392500	33683000	29282000	3.57905e+07	26218000	1.51485e+07	1.5539e+07	26701000	4.92606e+06	1.37882e+06	0.838661	2.5349		2.33275	2.38866		0.0594213	0.138811											4.98064e+07	6.11087e+07	2.81342e+07	2.83618e+07	1.39773e+07
TGME49_215280-t26_1-p1	TGME49_215280-t26_1-p1	TGME49_215280-t26_1-p1	transcript=TGME49_215280-t26_1; gene=TGME49_215280; organism=Toxoplasma_gondii_ME49; gene_product=succinate dehydrogenase [ubiquinone] iron-sulfur protein; transcript_product=succinate dehydrogenase [ubiquinone] iron-sulfur protein; location=TGME49_chrX:68	1	3	10.8	38.61	342	0	17.244	68586000	20	7			-1	3429300	16222000	2.58123e+07	16983000	3.33574e+06	5.27062e+06	7.22875e+06	18871000	4.74119e+06	3.05757e+06	1.93539	1.56672		4.70652	2.2035		0.00260351	0.161444											3.64555e+07	4.51613e+07	2.0644e+07	6.60019e+06	1.64653e+07
TGME49_215430-t26_1-p1	TGME49_215430-t26_1-p1	TGME49_215430-t26_1-p1	transcript=TGME49_215430-t26_1; gene=TGME49_215430; organism=Toxoplasma_gondii_ME49; gene_product=hypothetical protein; transcript_product=hypothetical protein; location=TGME49_chrX:6952371-6956462(-); protein_length=244; sequence_SO=chromosome; SO=protein	1	5	26.6	27.554	244	0	323.31	423690000	15	21			-1	28246000	74508000	143880000	97899000	8.80819e+06	6.11225e+06	5.41995e+06	55079000	3.27076e+06	1.97864e+06	3.93748	3.84123		10.0533	2.96978		3.83292e-05	0.0989361		+			1	+					1.54728e+08	1.97698e+08	1.5597e+08	1.01463e+07	9.51507e+06
TGME49_215460-t26_1-p1	TGME49_215460-t26_1-p1	TGME49_215460-t26_1-p1	transcript=TGME49_215460-t26_1; gene=TGME49_215460; organism=Toxoplasma_gondii_ME49; gene_product=ribosomal protein RPS24; transcript_product=ribosomal protein RPS24; location=TGME49_chrX:6972021-6973684(-); protein_length=267; sequence_SO=chromosome; SO=p	1	3	14.2	30.375	267	0	37.086	1140300000	15	12			-1	76022000	158140000	217880000	243290000	4.74213e+06	7.77119e+06	1.18803e+07	2.1382e+06	2.09776e+06	187400000	4.74161	4.42792		11.0174	2.41231		2.51578e-05	0.137635		+			1	+					3.19628e+08	3.80978e+08	3.53929e+08	5.9145e+06	1.30369e+07
TGME49_215470-t26_1-p1	TGME49_215470-t26_1-p1	TGME49_215470-t26_1-p1	transcript=TGME49_215470-t26_1; gene=TGME49_215470; organism=Toxoplasma_gondii_ME49; gene_product=ribosomal protein RPL10A; transcript_product=ribosomal protein RPL10A; location=TGME49_chrX:6973901-6975798(+); protein_length=217; sequence_SO=chromosome; SO	1	6	30.9	24.603	217	0	48.563	868680000	12	24			-1	72390000	248060000	108870000	9.8925e+07	1.24439e+06	5.55697e+06	4.16686e+06	148170000	8.8429e+07	96152000	5.50019	0.36149	5.1387	8.58024	0.827733	8.57562	9.03432e-05	0.565682	0.000162976	+		+	0.95				0.95		3.80988e+08	5.10441e+08	2.03288e+08	1.10572e+07	1.75719e+07
TGME49_215490-t26_1-p1	TGME49_215490-t26_1-p1	TGME49_215490-t26_1-p1	transcript=TGME49_215490-t26_1; gene=TGME49_215490; organism=Toxoplasma_gondii_ME49; gene_product=transporter, major facilitator family protein; transcript_product=transporter, major facilitator family protein; location=TGME49_chrX:6981039-6982846(+); prot	1	3	7.9	58.122	534	0	19.568	95962000	16	7			-1	5997600	30239000	2.7514e+07	26947000	8.58519e+06	5.51399e+06	6.20726e+06	3.36626e+06	2.84394e+06	2.41951e+06	2.08453	3.30624		6.25306	16.2164		0.000546856	0.000360533			+		0.15		0.85				4.74954e+07	4.6275e+07	3.42977e+07	1.36522e+07	7.46658e+06
TGME49_215590-t26_1-p1	TGME49_215590-t26_1-p1	TGME49_215590-t26_1-p1	transcript=TGME49_215590-t26_1; gene=TGME49_215590; organism=Toxoplasma_gondii_ME49; gene_product=flavoprotein subunit of succinate dehydrogenase; transcript_product=flavoprotein subunit of succinate dehydrogenase; location=TGME49_chrX:7032191-7041981(-);	1	8	24.1	72.751	669	0	323.31	24305000000	37	80			-1	656900000	1560900000	1388500000	1797400000	2196100000	2156000000	2099100000	2670200000	2190900000	2465600000	-0.450418	-0.629531	0.179113	-1.44619	-3.17256	0.626104	0.211312	0.0810919	0.574758										2.36639e+09	1.88429e+09	2.43556e+09	2.72733e+09	2.73271e+09
TGME49_215775-t26_1-p1	TGME49_215775-t26_1-p1	TGME49_215775-t26_1-p1	transcript=TGME49_215775-t26_1; gene=TGME49_215775; organism=Toxoplasma_gondii_ME49; gene_product=rhoptry protein ROP8; transcript_product=rhoptry protein ROP8; location=TGME49_chrX:7152824-7154551(+); protein_length=575; sequence_SO=chromosome; SO=protein	1	14	37.7	65.912	575	0	323.31	23511000000	25	94			-1	940440000	3545200000	3768400000	3239900000	1.29969e+07	1.32901e+07	1.48506e+07	2780100000	3223800000	2648000000	8.00277	0.288989	7.71378	26.0041	1.56139	26.6311	1.79883e-06	0.279233	2.75711e-06	+		+	1	+			1	+	4.09084e+09	5.02556e+09	3.76346e+09	1.46495e+07	2.18789e+07
TGME49_215785-t26_1-p1	TGME49_215785-t26_1-p1	TGME49_215785-t26_1-p1	transcript=TGME49_215785-t26_1; gene=TGME49_215785; organism=Toxoplasma_gondii_ME49; gene_product=rhoptry protein ROP2A; transcript_product=rhoptry protein ROP2A; location=TGME49_chrX:7156744-7158043(+); protein_length=433; sequence_SO=chromosome; SO=prote	1	3	40.6	49.154	433	0	38.268	2891900000	16	62			-1	180750000	407260000	6.4227e+08	330690000	3.26687e+07	9.29998e+06	9.47662e+06	355840000	313770000	328470000	4.95825	0.412637	4.54561	8.76794	1.41287	8.50609	8.24487e-05	0.3196	0.000166533	+		+	1	+			1	+	6.00268e+08	7.3748e+08	5.0841e+08	5.77568e+06	8.61627e+06
TGME49_215980-t26_1-p1	TGME49_215980-t26_1-p1	TGME49_215980-t26_1-p1	transcript=TGME49_215980-t26_1; gene=TGME49_215980; organism=Toxoplasma_gondii_ME49; gene_product=hypothetical protein; transcript_product=hypothetical protein; location=TGME49_chrXI:6494435-6495067(+); protein_length=210; sequence_SO=chromosome; SO=protei	1	4	25.7	24.466	210	0	166.2	493270000	11	22			-1	44843000	7.2018e+07	131300000	8.2716e+07	9.75902e+06	1.04397e+07	1.65797e+07	110470000	6.26224e+07	47173000	2.95167	0.420366	2.5313	7.45888	1.02502	5.87701	0.000199703	0.463927	0.00104986	+			1	+			0.65		9.04632e+07	1.48702e+08	1.32708e+08	1.36691e+07	1.24166e+07
TGME49_216000-t26_1-p1	TGME49_216000-t26_1-p1	TGME49_216000-t26_1-p1	transcript=TGME49_216000-t26_1; gene=TGME49_216000; organism=Toxoplasma_gondii_ME49; gene_product=alveolin domain containing intermediate filament IMC3; transcript_product=alveolin domain containing intermediate filament IMC3; location=TGME49_chrXI:6475497	1	6	23	57.999	538	0	323.31	1192200000	17	38			-1	70132000	197910000	165410000	204450000	3.45857e+06	2.43707e+06	1.15283e+07	8.59052e+07	74787000	209780000	5.35726	0.770695	4.58656	9.24727	1.7781	6.71333	6.16156e-05	0.226769	0.000547766	+		+	1	+			0.9		2.43332e+08	1.75638e+08	3.69319e+08	1.15642e+07	1.34674e+07
TGME49_216450-t26_1-p1	TGME49_216450-t26_1-p1	TGME49_216450-t26_1-p1	transcript=TGME49_216450-t26_1; gene=TGME49_216450; organism=Toxoplasma_gondii_ME49; gene_product=peptidase, T1 family protein; transcript_product=peptidase, T1 family protein; location=TGME49_chrXI:6139290-6141944(+); protein_length=260; sequence_SO=chrom	1	2	12.7	27.939	260	0	56.53	84488000	15	6			-1	5632500	501122	1.404e+06	15310000	2.24333e+06	8.72124e+06	1.22798e+07	2.99804e+07	21704000	20716000		-3.42978	1.93671		-2.73684	3.00459		0.115024	0.0250332										3.52406e+06	1.05507e+06	2.58478e+07	7.44664e+06	5.66917e+06
TGME49_216590-t26_1-p1	TGME49_216590-t26_1-p1	TGME49_216590-t26_1-p1	transcript=TGME49_216590-t26_1; gene=TGME49_216590; organism=Toxoplasma_gondii_ME49; gene_product=HEAT repeat-containing protein; transcript_product=HEAT repeat-containing protein; location=TGME49_chrXI:6062615-6069208(-); protein_length=1010; sequence_SO=	1	5	8.6	111.19	1010	0	69.941	34461000	41	9			-1	840500																												1.80412e+07	6.50593e+06	1.28342e+07	5.58995e+06	9.29863e+06
TGME49_216650-t26_1-p1	TGME49_216650-t26_1-p1	TGME49_216650-t26_1-p1	transcript=TGME49_216650-t26_1; gene=TGME49_216650; organism=Toxoplasma_gondii_ME49; gene_product=S15 sporozoite-expressed protein; transcript_product=S15 sporozoite-expressed protein; location=TGME49_chrXI:5982615-5986047(-); protein_length=436; sequence_	1	4	18.1	48.987	436	0	26.324	592270000	20	20			-1	29614000	9.9322e+07	87884000	73654000	1.7251e+07	2.98306e+06	4.42633e+06	101950000	5.949e+07	103740000	3.82092	0.0103801	3.81054	6.00195	0.0352131	5.65082	0.000687597	0.981281	0.00126299	+		+	1	+			0.9		3.18666e+08	2.19577e+08	8.83748e+07	7.8057e+06	1.56052e+07
TGME49_216670-t26_1-p1	TGME49_216670-t26_1-p1	TGME49_216670-t26_1-p1	transcript=TGME49_216670-t26_1; gene=TGME49_216670; organism=Toxoplasma_gondii_ME49; gene_product=FUSE-binding protein 2 / KH-type splicing regulatory protein; transcript_product=FUSE-binding protein 2 / KH-type splicing regulatory protein; location=TGME49	1	14	31.6	100.09	941	0	323.31	494990000	53	54			-1	9339500	91318000	123680000	103060000	2.86351e+06	5.0721e+06	5.62018e+06	66538000	3.77649e+06	1.41724e+06	4.59988	3.89147		12.0009	2.73819		1.72704e-05	0.115024		+			1	+					1.18933e+08	1.10379e+08	1.43443e+08	1.79905e+07	2.57864e+07
TGME49_216860-t26_1-p1	TGME49_216860-t26_1-p1	TGME49_216860-t26_1-p1	transcript=TGME49_216860-t26_1; gene=TGME49_216860; organism=Toxoplasma_gondii_ME49; gene_product=DEAD (Asp-Glu-Ala-Asp) box polypeptide DDX39; transcript_product=DEAD (Asp-Glu-Ala-Asp) box polypeptide DDX39; location=TGME49_chrXI:5844665-5848755(+); prote	1	13	51.2	49.113	434	0	323.31	4929600000	18	141			-1	273870000	635470000	6.3215e+08	667060000	7.18768e+06	5.46701e+06	1.43893e+07	571150000	5.9263e+08	670080000	6.28476	0.0801909	6.20457	14.7709	0.462277	14.6448	7.49757e-06	0.743405	1.34889e-05	+		+	1	+			1	+	6.61318e+08	5.50435e+08	9.19609e+08	1.67992e+07	1.4747e+07
TGME49_216880-t26_1-p1	TGME49_216880-t26_1-p1	TGME49_216880-t26_1-p1	transcript=TGME49_216880-t26_1; gene=TGME49_216880; organism=Toxoplasma_gondii_ME49; gene_product=guanine nucleotide-binding protein; transcript_product=guanine nucleotide-binding protein; location=TGME49_chrXI:5816270-5819864(-); protein_length=321; seque	1	10	56.4	35.147	321	0	323.31	5478500000	19	114			-1	288340000	702410000	327190000	9.1775e+08	2.21823e+06	1.90991e+07	2.5748e+07	6.4057e+08	732860000	7.878e+08	5.85363	-0.27006	6.12369	6.38342	-0.648227	6.87251	0.000490806	0.651835	0.000484537	+		+	1	+			1	+	9.0102e+08	9.28275e+08	1.10684e+09	8.19701e+06	2.05983e+07
TGME49_216970-t26_1-p1	TGME49_216970-t26_1-p1	TGME49_216970-t26_1-p1	transcript=TGME49_216970-t26_1; gene=TGME49_216970; organism=Toxoplasma_gondii_ME49; gene_product=coronin, putative; transcript_product=coronin, putative; location=TGME49_chrXI:5751057-5762018(-); protein_length=621; sequence_SO=chromosome; SO=protein_codi	1	5	13	68.442	621	0	56.562	191700000	37	16			-1	5181000	31833000	14074000	64324000	1.05293e+07	9.15151e+06	6.65125e+06	2.6852e+06	2.63389e+06	12916000	1.83024	2.76713		3.23634	3.24954		0.0163659	0.0758514					0.05						4.59403e+07	6.21997e+07	8.77771e+07	1.28465e+07	7.89975e+06
TGME49_217460-t26_1-p1	TGME49_217460-t26_1-p1	TGME49_217460-t26_1-p1	transcript=TGME49_217460-t26_1; gene=TGME49_217460; organism=Toxoplasma_gondii_ME49; gene_product=glutaminyl-tRNA synthetase (GlnRS); transcript_product=glutaminyl-tRNA synthetase (GlnRS); location=TGME49_chrXII:1848594-1856018(-); protein_length=860; sequ	1	5	11.2	95.526	860	0	29.756	147570000	44	13			-1	3353900	26716000	35576000	2.6216e+07	6.39827e+06	5.49133e+06	1.08442e+07	24439000	4.11542e+06	1.93409e+06	2.01038	2.33368		5.23605	2.48635		0.00147499	0.132587					0.15						3.11056e+07	6.67258e+07	7.33734e+07	1.38707e+07	2.22005e+07
TGME49_217510-t26_1-p1	TGME49_217510-t26_1-p1	TGME49_217510-t26_1-p1	transcript=TGME49_217510-t26_1; gene=TGME49_217510; organism=Toxoplasma_gondii_ME49; gene_product=hypothetical protein; transcript_product=hypothetical protein; location=TGME49_chrXII:1885676-1887506(+); protein_length=380; sequence_SO=chromosome; SO=prote	1	2	10.5	42.13	380	0.0014535	11.976	57173000	19	5			-1	3009100	1.56776e+07	21470000	21530000	7.13524e+06	7.44147e+06	1.35851e+07	1.19273e+06	5.19086e+06	831023	1.10955	3.48665		2.86774	4.88663		0.0271509	0.0203559							0.9				1.33774e+07	3.89983e+07	1.66826e+07	6.86056e+06	8.75596e+06
TGME49_217530-t26_1-p1	TGME49_217530-t26_1-p1	TGME49_217530-t26_1-p1	transcript=TGME49_217530-t26_1; gene=TGME49_217530; organism=Toxoplasma_gondii_ME49; gene_product=hypothetical protein; transcript_product=hypothetical protein; location=TGME49_chrXII:1892084-1894742(+); protein_length=577; sequence_SO=chromosome; SO=prote	1	2	6.1	63.767	577	0.0028409	11.629	18981000	28	2			-1	677900																												4.16635e+06	1.8385e+06	1.35131e+07	1.23909e+07	7.54912e+06
TGME49_217680-t26_1-p1	TGME49_217680-t26_1-p1	TGME49_217680-t26_1-p1	transcript=TGME49_217680-t26_1; gene=TGME49_217680; organism=Toxoplasma_gondii_ME49; gene_product=hypothetical protein; transcript_product=hypothetical protein; location=TGME49_chrXII:1991989-2003898(-); protein_length=2234; sequence_SO=chromosome; SO=prot	1	7	6.6	246.14	2234	0	50.908	45734000	114	15			-1	401180																												3.77578e+07	2.42907e+07	5.70179e+06	1.05117e+07	1.17253e+07
TGME49_217740-t26_1-p1	TGME49_217740-t26_1-p1	TGME49_217740-t26_1-p1	transcript=TGME49_217740-t26_1; gene=TGME49_217740; organism=Toxoplasma_gondii_ME49; gene_product=3-ketoacyl-(acyl-carrier-protein) reductase; transcript_product=3-ketoacyl-(acyl-carrier-protein) reductase; location=TGME49_chrXII:2086018-2089750(+); protei	1	4	19.9	39.04	376	0	24.779	122230000	14	9			-1	8730900	22343000	27292000	20552000	4.52294e+06	9.40427e+06	8.91561e+06	2.54027e+06	23126000	2.66026e+06	1.68215	2.10846		4.22335	2.32029		0.00461371	0.147428					0.15						3.10346e+07	6.61222e+07	1.49637e+07	7.86657e+06	1.47321e+07
TGME49_217820-t26_1-p1	TGME49_217820-t26_1-p1	TGME49_217820-t26_1-p1	transcript=TGME49_217820-t26_1; gene=TGME49_217820; organism=Toxoplasma_gondii_ME49; gene_product=PCI domain-containing protein; transcript_product=PCI domain-containing protein; location=TGME49_chrXII:2149943-2155311(+); protein_length=463; sequence_SO=ch	1	4	23.8	51.722	463	0	53.403	543580000	24	38			-1	22649000	64431000	7.0524e+07	7.7682e+07	6.00183e+06	6.46416e+06	1.11899e+07	54766000	68424000	84486000	3.22241	0.0523181	3.1701	8.74498	0.225549	8.39903	8.26863e-05	0.877666	0.000175212	+		+	0.8				0.75		9.60024e+07	8.10228e+07	1.26976e+08	6.59889e+06	1.75689e+07
TGME49_217880-t26_1-p1	TGME49_217880-t26_1-p1	TGME49_217880-t26_1-p1	transcript=TGME49_217880-t26_1; gene=TGME49_217880; organism=Toxoplasma_gondii_ME49; gene_product=RNA-binding protein Nova-1, putative; transcript_product=RNA-binding protein Nova-1, putative; location=TGME49_chrXII:2200494-2201732(+); protein_length=412;	1	2	11.4	41.467	412	0	75.252	165720000	17	17			-1	9748100	45793000	43122000	18267000	2.12403e+06	5.865e+06	4.84947e+06	3.73288e+06	2.64542e+06	20165000	3.07394	2.50034		5.69177	2.90184		0.000912814	0.103293		+			0.2						6.08959e+07	4.55914e+07	4.2169e+07	3.62761e+06	6.03113e+06
TGME49_217890-t26_1-p1	TGME49_217890-t26_1-p1	TGME49_217890-t26_1-p1	transcript=TGME49_217890-t26_1; gene=TGME49_217890; organism=Toxoplasma_gondii_ME49; gene_product=alkyl hydroperoxide reductase/ Thiol specific antioxidant/ Mal allergen, putative; transcript_product=alkyl hydroperoxide reductase/ Thiol specific antioxidan	1	6	52	21.722	196	0	323.31	8354500000	13	151			-1	642650000	9.8171e+08	1289900000	1240000000	3.16227e+06	2.29895e+07	1.52632e+07	1127400000	1324400000	1021200000	6.81082	0.0141214	6.7967	9.68014	0.0661965	9.41667	4.7723e-05	0.972127	0.000103354	+		+	1	+			1	+	1.15754e+09	1.66294e+09	1.54541e+09	1.20308e+07	1.53495e+07
TGME49_218280-t26_1-p1	TGME49_218280-t26_1-p1	TGME49_218280-t26_1-p1	transcript=TGME49_218280-t26_1; gene=TGME49_218280; organism=Toxoplasma_gondii_ME49; gene_product=eukaryotic porin, putative; transcript_product=eukaryotic porin, putative; location=TGME49_chrXII:1628343-1633530(+); protein_length=466; sequence_SO=chromoso	1	5	16.3	50.57	466	0	44.699	150620000	20	14			-1	7531000	39709000	6.6762e+07	28320000	6.03776e+06	7.01323e+06	4.20678e+06	2.00277e+06	5.77711e+06	2.67047e+06	2.90643	3.74889		6.79109	7.25142		0.000348953	0.00440543		+	+		0.4		0.9				8.20344e+07	8.78976e+07	8.14223e+07	8.98759e+06	6.31811e+06
TGME49_218410-t26_1-p1	TGME49_218410-t26_1-p1	TGME49_218410-t26_1-p1	transcript=TGME49_218410-t26_1; gene=TGME49_218410; organism=Toxoplasma_gondii_ME49; gene_product=ribosomal protein RPP0; transcript_product=ribosomal protein RPP0; location=TGME49_chrXII:1531423-1532964(+); protein_length=314; sequence_SO=chromosome; SO=p	1	9	55.4	34.157	314	0	120.89	4184400000	14	74			-1	298890000	5.4786e+08	7.0524e+08	635280000	3.54109e+06	5.53751e+06	7.38815e+06	4.8242e+08	4.9643e+08	514220000	6.89741	0.331683	6.56573	18.0376	1.78125	18.0214	3.43636e-06	0.226769	5.79221e-06	+		+	1	+			1	+	7.01763e+08	8.07329e+08	9.33549e+08	8.82575e+06	1.33566e+07
TGME49_218520-t26_1-p1	TGME49_218520-t26_1-p1	TGME49_218520-t26_1-p1	transcript=TGME49_218520-t26_1; gene=TGME49_218520; organism=Toxoplasma_gondii_ME49; gene_product=microneme protein MIC6; transcript_product=microneme protein MIC6; location=TGME49_chrXII:1478619-1479668(-); protein_length=349; sequence_SO=chromosome; SO=p	1	8	30.4	36.669	349	0	323.31	2089400000	13	122			-1	160720000	378980000	402930000	272220000	8.39067e+06	1.60072e+07	9.10755e+06	267890000	247060000	264440000	5.0175	0.415994	4.6015	12.8886	1.87596	12.8794	1.29947e-05	0.210176	2.53862e-05	+		+	1	+			1	+	5.92911e+08	2.46447e+08	2.37826e+08	1.21932e+07	1.25587e+07
TGME49_218530-t26_1-p1	TGME49_218530-t26_1-p1	TGME49_218530-t26_1-p1	transcript=TGME49_218530-t26_1; gene=TGME49_218530; organism=Toxoplasma_gondii_ME49; gene_product=proteasome-interacting thioredoxin domain-containing protein; transcript_product=proteasome-interacting thioredoxin domain-containing protein; location=TGME49	1	2	9.3	38.082	345	0	12.756	26261000	22	4			-1	1193700
TGME49_218780-t26_1-p1	TGME49_218780-t26_1-p1	TGME49_218780-t26_1-p1	transcript=TGME49_218780-t26_1; gene=TGME49_218780; organism=Toxoplasma_gondii_ME49; gene_product=phosphoserine aminotransferase, putative; transcript_product=phosphoserine aminotransferase, putative; location=TGME49_chrXII:1308223-1314254(-); protein_leng	1	6	22.7	52.754	481	0	230.84	192760000	19	17			-1	10145000	7.0298e+07	37452000	4.51507e+07	6.77698e+06	6.48485e+06	5.19663e+06	1.54414e+06	1.56729e+06	16105000	3.00792	3.85818		8.15968	3.89733		0.00012125	0.0448372		+			0.2						7.23777e+07	5.74384e+07	4.0094e+07	1.23329e+07	1.21151e+07
TGME49_218820-t26_1-p1	TGME49_218820-t26_1-p1	TGME49_218820-t26_1-p1	transcript=TGME49_218820-t26_1; gene=TGME49_218820; organism=Toxoplasma_gondii_ME49; gene_product=alba 2; transcript_product=alba 2; location=TGME49_chrXII:1278904-1280705(+); protein_length=148; sequence_SO=chromosome; SO=protein_coding; is_pseudo=false	1	3	47.3	15.391	148	0	24.368	234010000	9	10			-1	26002000	7.4297e+07	46559000	5.5538e+07	5.88145e+06	3.11997e+06	9.68805e+06	1.77588e+06	3.19906e+06	4.18244e+06	3.35924	4.32703		7.04366	11.2138		0.000278874	0.000897575		+	+		0.8		0.95				9.44141e+07	6.95038e+07	2.33555e+08	6.28251e+06	1.21993e+07
TGME49_219140-t26_1-p1	TGME49_219140-t26_1-p1	TGME49_219140-t26_1-p1	transcript=TGME49_219140-t26_1; gene=TGME49_219140; organism=Toxoplasma_gondii_ME49; gene_product=EF-1 guanine nucleotide exchange domain-containing protein; transcript_product=EF-1 guanine nucleotide exchange domain-containing protein; location=TGME49_chr	1	4	45.5	20.734	187	0	202.06	290580000	6	11			-1	48430000	37148000	5.794e+07	7.963e+07	1.13683e+07	9.40906e+06	1.21577e+07	4.80556e+06	5.8011e+06	1.62227e+06	2.34738	3.96263		6.05749	6.865		0.00065586	0.00533501			+		0.7		0.9				6.40574e+07	9.19898e+07	1.35837e+08	1.75013e+07	1.17774e+07
TGME49_219150-t26_1-p1	TGME49_219150-t26_1-p1	TGME49_219150-t26_1-p1	transcript=TGME49_219150-t26_1; gene=TGME49_219150; organism=Toxoplasma_gondii_ME49; gene_product=zinc finger, zz type domain-containing protein; transcript_product=zinc finger, zz type domain-containing protein; location=TGME49_chrXII:1103666-1108648(-);	1	2	3	96.009	843	0	13.381	4395200000	34	10			-1	129270000	66412000	9.4461e+08	194110000	321140000	314880000	131480000	333290000	272370000	392430000	-0.0422463	-0.516224	0.473978	-0.0463875	-0.536344	1.07474	0.965822	0.707533	0.344489										2.50031e+08	7.90978e+08	2.6356e+08	9.92119e+08	5.75374e+08
TGME49_219270-t26_1-p1	TGME49_219270-t26_1-p1	TGME49_219270-t26_1-p1	transcript=TGME49_219270-t26_1; gene=TGME49_219270; organism=Toxoplasma_gondii_ME49; gene_product=multi-pass transmembrane protein; transcript_product=multi-pass transmembrane protein; location=TGME49_chrXII:1010292-1011861(+); protein_length=389; sequence	1	4	23.7	43.033	389	0	52.25	686680000	7	35			-1	98098000	132460000	194910000	69502000	9.88431e+06	5.60491e+06	5.52749e+06	39615000	3.94891e+07	102890000	4.1722	1.15958	3.01262	8.72609	2.07744	6.11551	8.32656e-05	0.178615	0.000859226	+		+	1	+			0.9		2.01002e+08	2.73035e+08	9.68972e+07	8.92776e+06	8.11621e+06
TGME49_219280-t26_1-p1	TGME49_219280-t26_1-p1	TGME49_219280-t26_1-p1	transcript=TGME49_219280-t26_1; gene=TGME49_219280; organism=Toxoplasma_gondii_ME49; gene_product=actin like protein ALP1; transcript_product=actin like protein ALP1; location=TGME49_chrXII:998301-1004576(-); protein_length=414; sequence_SO=chromosome; SO=	1	2	9.7	46.086	414	0	24.535	12295000	18	3			-1	683060	5564500	6.1518e+06	1.00965e+07	1.10868e+07	8.90845e+06	4.05121e+06	2.02094e+06	4.24757e+06	1.53848e+06	-0.0704168	1.56996		-0.147189	3.39825		0.895884	0.0680135											9.94529e+06	8.11851e+06	1.31865e+07	2.70717e+06	4.84291e+06
TGME49_219310-t26_1-p1	TGME49_219310-t26_1-p1	TGME49_219310-t26_1-p1	transcript=TGME49_219310-t26_1; gene=TGME49_219310; organism=Toxoplasma_gondii_ME49; gene_product=DnaK family protein; transcript_product=DnaK family protein; location=TGME49_chrXII:977608-984396(+); protein_length=818; sequence_SO=chromosome; SO=protein_c	1	14	34.7	90.142	818	0	323.31	1403900000	38	60			-1	36943000	385190000	331370000	233950000	3.22727e+06	8.106e+06	2.82916e+06	168840000	1.66632e+08	85804000	6.20737	1.20959	4.99778	12.8517	3.31918	9.65093	1.30954e-05	0.0726434	9.46717e-05	+		+	1	+			1	+	6.28338e+08	3.27029e+08	3.92944e+08	2.13985e+07	2.13109e+07
TGME49_219320-t26_1-p1	TGME49_219320-t26_1-p1	TGME49_219320-t26_1-p1	transcript=TGME49_219320-t26_1; gene=TGME49_219320; organism=Toxoplasma_gondii_ME49; gene_product=acid phosphatase GAP50; transcript_product=acid phosphatase GAP50; location=TGME49_chrXII:969580-972474(-); protein_length=431; sequence_SO=chromosome; SO=pro	1	10	41.5	46.606	431	0	323.31	14298000000	24	138			-1	595750000	2057900000	2080200000	1944800000	3.65102e+06	1.29429e+07	1.77203e+07	1899600000	1865100000	1876300000	7.74838	0.108226	7.64016	13.2115	0.660082	12.8056	1.18202e-05	0.64726	2.53862e-05	+		+	1	+			1	+	2.17532e+09	1.50353e+09	1.53352e+09	1.62404e+07	2.39966e+07
TGME49_219540-t26_1-p1	TGME49_219540-t26_1-p1	TGME49_219540-t26_1-p1	transcript=TGME49_219540-t26_1; gene=TGME49_219540; organism=Toxoplasma_gondii_ME49; gene_product=cytosolic tRNA-Ala synthetase; transcript_product=cytosolic tRNA-Ala synthetase; location=TGME49_chrXII:862865-876562(-); protein_length=1280; sequence_SO=chr	1	14	18	139.51	1280	0	190.57	719140000	69	57			-1	10422000	96192000	167980000	154620000	7.66715e+06	1.52483e+07	4.2396e+06	6.3224e+07	40031000	40725000	4.09979	1.53309	2.5667	7.86418	4.74803	4.96111	0.000147754	0.022393	0.00247925	+			1	+			0.5		1.28483e+08	1.61288e+08	9.87528e+07	1.90779e+07	1.3229e+07
TGME49_219800-t26_1-p1	TGME49_219800-t26_1-p1	TGME49_219800-t26_1-p1	transcript=TGME49_219800-t26_1; gene=TGME49_219800; organism=Toxoplasma_gondii_ME49; gene_product=vacuolar ATP synthase subunit b, putative; transcript_product=vacuolar ATP synthase subunit b, putative; location=TGME49_chrXII:638220-640954(+); protein_leng	1	6	20.6	56.614	505	0	67.323	175130000	26	17			-1	6735700	38881000	38703000	50451000	3.79604e+06	1.19264e+07	5.51582e+06	2.30912e+06	1.76308e+06	4.39883e+06	2.74934	4.01654		5.83169	10.4792		0.000790982	0.00109693		+	+		0.5		0.95				7.49198e+07	1.24921e+08	6.7991e+07	1.02069e+07	1.35871e+07
TGME49_219850-t26_1-p1	TGME49_219850-t26_1-p1	TGME49_219850-t26_1-p1	transcript=TGME49_219850-t26_1; gene=TGME49_219850; organism=Toxoplasma_gondii_ME49; gene_product=prolyl-tRNA synthetase (ProRS); transcript_product=prolyl-tRNA synthetase (ProRS); location=TGME49_chrXII:593135-602054(-); protein_length=830; sequence_SO=ch	1	8	17.1	93.478	830	0	202.19	686970000	46	47			-1	14934000	152700000	227790000	9.6694e+07	7.93854e+06	5.81526e+06	1.56543e+07	1.00014e+06	1.61398e+06	8.9871e+07	4.06142	4.83362		8.12474	2.72748		0.000123339	0.115024		+			1	+					1.9822e+08	2.04603e+08	9.2325e+07	8.10901e+06	2.10215e+07
TGME49_220100-t26_1-p1	TGME49_220100-t26_1-p1	TGME49_220100-t26_1-p1	transcript=TGME49_220100-t26_1; gene=TGME49_220100; organism=Toxoplasma_gondii_ME49; gene_product=phosphoribosylpyrophosphate synthetase; transcript_product=phosphoribosylpyrophosphate synthetase; location=TGME49_chrV:128008-130772(+); protein_length=557;	1	7	23.9	61.019	557	0	94.701	472430000	29	23			-1	16291000	7.0316e+07	75706000	138440000	6.57287e+06	1.35098e+07	1.14906e+07	2.49971e+06	3.98173e+06	40815000	3.16546	3.60835		7.21798	3.28894		0.000238895	0.0738		+			0.95						1.02771e+08	1.12577e+08	2.37775e+08	1.46085e+07	1.15307e+07
TGME49_220240-t26_1-p1	TGME49_220240-t26_1-p1	TGME49_220240-t26_1-p1	transcript=TGME49_220240-t26_1; gene=TGME49_220240; organism=Toxoplasma_gondii_ME49; gene_product=hypothetical protein; transcript_product=hypothetical protein; location=TGME49_chrV:238210-239790(-); protein_length=526; sequence_SO=chromosome; SO=protein_c	1	3	15.4	54.102	526	0	23.211	26745000	19	4			-1	1407600
TGME49_220270-t26_1-p1	TGME49_220270-t26_1-p1	TGME49_220270-t26_1-p1	transcript=TGME49_220270-t26_1; gene=TGME49_220270; organism=Toxoplasma_gondii_ME49; gene_product=alveolin domain containing intermediate filament IMC6; transcript_product=alveolin domain containing intermediate filament IMC6; location=TGME49_chrV:250740-2	1	6	25.7	48.634	444	0	61.924	329560000	18	19			-1	18309000	62249000	1.73535e+08	129560000	8.18024e+06	2.86413e+06	6.8208e+06	1.51897e+06	4.62584e+06	2.78616e+06	4.36545	5.37515		7.90106	9.52626		0.000144101	0.0015971		+	+		1	+	1	+			7.40479e+07	2.41231e+07	1.88777e+08	9.07626e+06	1.4348e+07
TGME49_220400-t26_1-p1	TGME49_220400-t26_1-p1	TGME49_220400-t26_1-p1	transcript=TGME49_220400-t26_1; gene=TGME49_220400; organism=Toxoplasma_gondii_ME49; gene_product=actin depolymerizing factor ADF; transcript_product=actin depolymerizing factor ADF; location=TGME49_chrV:352732-354045(-); protein_length=118; sequence_SO=ch	1	3	43.2	12.922	118	0	130.47	8754100000	7	55			-1	1250600000	1011400000	510020000	1357700000	6.83517e+06	7.4759e+06	1.54981e+07	1441700000	1563200000	1407700000	6.58475	-0.72649	7.31124	13.0439	-1.85921	18.3291	1.25918e-05	0.211955	5.48315e-06	+		+	1	+			1	+	1.73061e+09	1.52242e+09	1.61506e+09	6.22215e+06	9.82011e+06
TGME49_221180-t26_1-p1	TGME49_221180-t26_1-p1	TGME49_221180-t26_1-p1	transcript=TGME49_221180-t26_1; gene=TGME49_221180; organism=Toxoplasma_gondii_ME49; gene_product=hypothetical protein; transcript_product=hypothetical protein; location=TGME49_chrII:109544-114763(-); protein_length=768; sequence_SO=chromosome; SO=protein_	1	2	6.2	77.084	768	0	18.967	9495200	26	2			-1	365200
TGME49_221210-t26_1-p1	TGME49_221210-t26_1-p1	TGME49_221210-t26_1-p1	transcript=TGME49_221210-t26_1; gene=TGME49_221210; organism=Toxoplasma_gondii_ME49; gene_product=cyclophilin; transcript_product=cyclophilin; location=TGME49_chrII:135770-137645(+); protein_length=179; sequence_SO=chromosome; SO=protein_coding; is_pseudo=	1	5	54.2	19.604	179	0	278	6379700000	9	86			-1	708860000	665980000	8.1536e+08	9.08e+08	2.02464e+06	3.10503e+06	8.07275e+06	6.1648e+08	9.466e+08	1008900000	7.73728	-0.085304	7.82259	14.5972	-0.313554	14.1466	7.67986e-06	0.834515	1.50524e-05	+		+	1	+			1	+	9.75035e+08	1.05993e+09	1.27479e+09	8.28973e+06	8.71666e+06
TGME49_221320-t26_1-p1	TGME49_221320-t26_1-p1	TGME49_221320-t26_1-p1	transcript=TGME49_221320-t26_1; gene=TGME49_221320; organism=Toxoplasma_gondii_ME49; gene_product=acetyl-CoA carboxylase ACC1; transcript_product=acetyl-CoA carboxylase ACC1; location=TGME49_chrII:236225-252286(-); protein_length=2612; sequence_SO=chromoso	1	4	2.7	287.68	2612	0	323.31	18546000	142	5			-1	130600	5572900	1.07187e+07	6.8099e+06	6.62606e+06	1.03548e+07	1.25207e+07	1.83331e+06	4.1354e+06	2.37754e+06	-0.3595	1.49872		-0.872095	3.66391		0.439383	0.054628											1.0826e+07	4.71486e+07	1.28887e+07	1.00917e+07	1.18612e+07
TGME49_221380-t26_1-p1	TGME49_221380-t26_1-p1	TGME49_221380-t26_1-p1	transcript=TGME49_221380-t26_1; gene=TGME49_221380; organism=Toxoplasma_gondii_ME49; gene_product=alba 1; transcript_product=alba 1; location=TGME49_chrII:298565-299912(-); protein_length=247; sequence_SO=chromosome; SO=protein_coding; is_pseudo=false	1	3	17.4	27.228	247	0	323.31	643410000	13	23			-1	49493000	109070000	9.7316e+07	84288000	1.0387e+07	7.69235e+06	7.02048e+06	48475000	8.2475e+07	7.8928e+07	3.54642	0.501151	3.04527	10.5976	1.79957	8.47811	2.95407e-05	0.223488	0.000168948	+		+	0.95				0.75		1.53687e+08	2.35705e+08	1.58043e+08	4.62314e+06	8.68095e+06
TGME49_221470-t26_1-p1	TGME49_221470-t26_1-p1	TGME49_221470-t26_1-p1	transcript=TGME49_221470-t26_1; gene=TGME49_221470; organism=Toxoplasma_gondii_ME49; gene_product=hypothetical protein; transcript_product=hypothetical protein; location=TGME49_chrII:377607-384556(+); protein_length=552; sequence_SO=chromosome; SO=protein_	1	2	4.7	61.517	552	0	46.472	72038000	32	8			-1	2251200	10480000	16900000	2.15814e+07	2.22131e+06	6.58165e+06	8.37241e+06	13929000	1.12502e+07	25463000	1.65491	-0.0206642	1.67557	2.9248	-0.0484434	2.84068	0.0252961	0.977709	0.0311948										1.13262e+07	2.79948e+07	2.94096e+07	6.6665e+06	1.34578e+07
TGME49_221510-t26_1-p1	TGME49_221510-t26_1-p1	TGME49_221510-t26_1-p1	transcript=TGME49_221510-t26_1; gene=TGME49_221510; organism=Toxoplasma_gondii_ME49; gene_product=hypothetical protein; transcript_product=hypothetical protein; location=TGME49_chrII:405254-406852(+); protein_length=159; sequence_SO=chromosome; SO=protein_	1	2	34	17.913	159	0	210.95	468730000	7	27			-1	66962000	7.5175e+07	71571000	8.2195e+07	6.29088e+06	3.04383e+06	4.58512e+06	5.43768e+07	69183000	7.6183e+07	4.09945	0.2086	3.89085	10.9391	0.999327	10.3104	2.54779e-05	0.475797	6.92121e-05	+		+	0.9				0.8		2.10018e+08	8.78472e+07	1.11498e+08	1.11174e+07	6.14035e+06
TGME49_221620-t26_1-p1	TGME49_221620-t26_1-p1	TGME49_221620-t26_1-p1	transcript=TGME49_221620-t26_1; gene=TGME49_221620; organism=Toxoplasma_gondii_ME49; gene_product=beta-tubulin, putative; transcript_product=beta-tubulin, putative; location=TGME49_chrII:489143-491480(-); protein_length=449; sequence_SO=chromosome; SO=prot	1	19	70.8	50.037	449	0	323.31	231660000000	19	472			-1	12193000000	13724000000	12841000000	13711000000	2.536e+10	21578000000	19287000000	17273000000	20242000000	19312000000	-0.708984	-0.494192	-0.214792	-2.26307	-2.84379	-0.724615	0.0650623	0.107859	0.519647										1.89441e+10	1.003e+10	1.81077e+10	2.64505e+10	2.13617e+10
TGME49_221670-t26_1-p1	TGME49_221670-t26_1-p1	TGME49_221670-t26_1-p1	transcript=TGME49_221670-t26_1; gene=TGME49_221670; organism=Toxoplasma_gondii_ME49; gene_product=transcriptional elongation factor FACT140; transcript_product=transcriptional elongation factor FACT140; location=TGME49_chrII:538134-551419(-); protein_lengt	1	3	4.2	134.6	1198	0	323.31	16938000	55	5			-1	307970																												9.40275e+06	1.77919e+07	5.24122e+06	6.8834e+06	1.4135e+07
TGME49_221950-t26_1-p1	TGME49_221950-t26_1-p1	TGME49_221950-t26_1-p1	transcript=TGME49_221950-t26_1; gene=TGME49_221950; organism=Toxoplasma_gondii_ME49; gene_product=splicesome-associated protein, putative; transcript_product=splicesome-associated protein, putative; location=TGME49_chrII:720999-727446(-); protein_length=55	1	2	4.8	64.911	558	0.0028369	11.628	0	32	2			-1	0																												3.192e+06	1.99007e+06	3.36596e+06	3.25558e+06	7.25961e+06
TGME49_222170-t26_1-p1	TGME49_222170-t26_1-p1	TGME49_222170-t26_1-p1	transcript=TGME49_222170-t26_1; gene=TGME49_222170; organism=Toxoplasma_gondii_ME49; gene_product=dense-granule antigen DG32; transcript_product=dense-granule antigen DG32; location=TGME49_chrII:928859-930183(+); protein_length=300; sequence_SO=chromosome;	1	5	19.7	33.651	300	0	30.669	528380000	17	30			-1	31081000	67868000	5.8153e+07	60718000	5.31608e+06	1.00847e+07	7.27517e+06	64582000	77248000	89915000	3.08768	-0.301494	3.38918	8.55976	-1.45509	9.42184	9.10455e-05	0.307616	0.000103354	+		+	0.9				0.95		1.3786e+08	1.01028e+08	1.33283e+08	9.0939e+06	1.10492e+07
TGME49_222220-t26_1-p1	TGME49_222220-t26_1-p1	TGME49_222220-t26_1-p1	transcript=TGME49_222220-t26_1; gene=TGME49_222220; organism=Toxoplasma_gondii_ME49; gene_product=alveolin domain containing intermediate filament IMC7; transcript_product=alveolin domain containing intermediate filament IMC7; location=TGME49_chrII:966861-	1	10	59.2	46.812	429	0	323.31	3013800000	19	99			-1	158620000	403490000	545830000	417410000	2.00203e+07	3.87582e+07	3.71346e+06	410170000	347130000	344020000	4.98715	0.302753	4.68439	6.28692	1.43319	5.75065	0.000534686	0.313265	0.00116355	+		+	1	+			1	+	4.42704e+08	7.47681e+08	4.27643e+08	1.21651e+07	1.63442e+07
TGME49_222400-t26_1-p1	TGME49_222400-t26_1-p1	TGME49_222400-t26_1-p1	transcript=TGME49_222400-t26_1; gene=TGME49_222400; organism=Toxoplasma_gondii_ME49; gene_product=hypothetical protein; transcript_product=hypothetical protein; location=TGME49_chrII:1114767-1118687(+); protein_length=627; sequence_SO=chromosome; SO=protei	1	2	8.3	67.98	627	0	20.32	17651000	31	3			-1	569370
TGME49_222840-t26_1-p1	TGME49_222840-t26_1-p1	TGME49_222840-t26_1-p1	transcript=TGME49_222840-t26_1; gene=TGME49_222840; organism=Toxoplasma_gondii_ME49; gene_product=Ser/Thr phosphatase family protein; transcript_product=Ser/Thr phosphatase family protein; location=TGME49_chrII:1249564-1255974(-); protein_length=433; seque	1	4	21.7	48.157	433	0	45.978	150980000	18	11			-1	8387500	21393000	41870000	30782000	7.11551e+06	5.51244e+06	1.19005e+07	19571000	2.26605e+06	3.06679e+06	1.96144	2.55446		4.53407	2.93577		0.00318095	0.101367					0.05						2.44111e+07	7.98349e+07	4.67132e+07	6.49607e+06	1.4372e+07
TGME49_222860-t26_1-p1	TGME49_222860-t26_1-p1	TGME49_222860-t26_1-p1	transcript=TGME49_222860-t26_1; gene=TGME49_222860; organism=Toxoplasma_gondii_ME49; gene_product=eukaryotic translation initiation factor, putative; transcript_product=eukaryotic translation initiation factor, putative; location=TGME49_chrII:1259638-12711	1	7	17.1	88.391	756	0	323.31	287880000	33	24			-1	8723600	28593000	5.62132e+07	88706000	4.92079e+06	1.34096e+07	2.33049e+06	30583000	39284000	2.51945e+07	3.28556	0.745273	2.54028	4.70973	1.62058	3.99574	0.00260351	0.26422	0.0071435				0.45				0.4		4.04635e+07	9.77679e+07	1.2731e+08	1.07035e+07	1.55389e+07
TGME49_222910-t26_1-p1	TGME49_222910-t26_1-p1	TGME49_222910-t26_1-p1	transcript=TGME49_222910-t26_1; gene=TGME49_222910; organism=Toxoplasma_gondii_ME49; gene_product=phosphoglycerate mutase; transcript_product=phosphoglycerate mutase; location=TGME49_chrII:1305290-1309361(+); protein_length=514; sequence_SO=chromosome; SO=	1	3	14	55.861	514	0	30.809	19500000	27	6			-1	722200	7.4446e+06	10211000	1.00919e+07	2.88161e+06	6.33274e+06	3.95763e+06	2.18626e+06	5.09654e+06	1.40142e+06	1.13635	1.87284		2.84896	3.7075		0.0278701	0.0528079											8.48513e+06	1.66519e+07	6.74245e+06	1.00671e+07	1.07656e+07
TGME49_222952-t26_1-p1	TGME49_222952-t26_1-p1	TGME49_222952-t26_1-p1	transcript=TGME49_222952-t26_1; gene=TGME49_222952; organism=Toxoplasma_gondii_ME49; gene_product=phosphohistidine phosphatase; transcript_product=phosphohistidine phosphatase; location=TGME49_chrII:1323379-1324955(-); protein_length=386; sequence_SO=chrom	1	2	15	42.099	386	0	61.572	25804000	19	4			-1	1358100
TGME49_223000-t26_1-p1	TGME49_223000-t26_1-p1	TGME49_223000-t26_1-p1	transcript=TGME49_223000-t26_1; gene=TGME49_223000; organism=Toxoplasma_gondii_ME49; gene_product=dynein light chain DLC; transcript_product=dynein light chain DLC; location=TGME49_chrII:1368821-1369885(+); protein_length=138; sequence_SO=chromosome; SO=pr	1	2	23.9	15.983	138	0.002849	11.646	113820000	6	6			-1	18970000	17099000	9.54304e+07	4.8832e+07	3.22679e+06	1.1123e+07	4.70178e+06	2.0537e+06	4.85016e+06	1.46966e+06	2.96106	4.13674		4.15592	5.40325		0.00502162	0.0137927							0.25				1.99587e+07	5.26044e+07	7.20838e+07	1.17616e+07	5.29813e+06
TGME49_223040-t26_1-p1	TGME49_223040-t26_1-p1	TGME49_223040-t26_1-p1	transcript=TGME49_223040-t26_1; gene=TGME49_223040; organism=Toxoplasma_gondii_ME49; gene_product=hypothetical protein; transcript_product=hypothetical protein; location=TGME49_chrII:1380326-1381881(-); protein_length=239; sequence_SO=chromosome; SO=protei	1	3	28.5	27.437	239	0	23.235	158840000	17	5			-1	9343700																												3.74434e+06	5.17669e+07	8.14301e+07	1.47103e+07	1.2226e+07
TGME49_223050-t26_1-p1	TGME49_223050-t26_1-p1	TGME49_223050-t26_1-p1	transcript=TGME49_223050-t26_1; gene=TGME49_223050; organism=Toxoplasma_gondii_ME49; gene_product=ribosomal protein RPS20; transcript_product=ribosomal protein RPS20; location=TGME49_chrII:1385210-1387050(+); protein_length=233; sequence_SO=chromosome; SO=	1	4	15.5	25.899	233	0	25.077	257890000	12	8			-1	21491000	60144000	81665000	9.33487e+07	1.1753e+07	8.19054e+06	1.22804e+07	2.60134e+06	3.68871e+06	2.58356e+06	2.86645	4.72494		8.04399	17.6221		0.000128933	0.000311264		+	+		1	+	1	+			1.25718e+08	6.52351e+07	1.85296e+08	9.49826e+06	7.85848e+06
TGME49_223390-t26_1-p1	TGME49_223390-t26_1-p1	TGME49_223390-t26_1-p1	transcript=TGME49_223390-t26_1; gene=TGME49_223390; organism=Toxoplasma_gondii_ME49; gene_product=activating signal cointegrator 1 complex subunit 3 family 1 ASCC3L1, putative; transcript_product=activating signal cointegrator 1 complex subunit 3 family 1	1	3	2.6	248.4	2207	0	16.943	25365000	110	2			-1	230590																												5.33165e+06	7.09594e+06	5.87673e+06	1.2761e+07	8.48371e+06
TGME49_223590-t26_1-p1	TGME49_223590-t26_1-p1	TGME49_223590-t26_1-p1	transcript=TGME49_223590-t26_1; gene=TGME49_223590; organism=Toxoplasma_gondii_ME49; gene_product=proteasome subunit; transcript_product=proteasome subunit; location=TGME49_chrX:3722301-3723634(-); protein_length=369; sequence_SO=chromosome; SO=protein_cod	1	2	7.6	39.397	369	0	86.33	109010000	17	12			-1	6412200	32792000	35868000	2.53147e+07	8.48413e+06	6.3075e+06	9.0317e+06	39975000	1.84059e+06	3.37457e+06	1.98166	2.30197		5.82078	1.97427		0.000798179	0.194516					0.3						4.52677e+07	5.71262e+07	5.50676e+07	8.64711e+06	6.27037e+06
TGME49_223680-t26_1-p1	TGME49_223680-t26_1-p1	TGME49_223680-t26_1-p1	transcript=TGME49_223680-t26_1; gene=TGME49_223680; organism=Toxoplasma_gondii_ME49; gene_product=ubiquitin family protein; transcript_product=ubiquitin family protein; location=TGME49_chrX:3657731-3661162(-); protein_length=399; sequence_SO=chromosome; SO	1	2	10	41.747	399	0	39.736	74103000	9	5			-1	8233700	17577000	1.81583e+07	17863000	3.5532e+06	7.26743e+06	6.67954e+06	4.15826e+06	3.61421e+06	3.66182e+06	1.68225	2.23162		4.40055	13.0384		0.00370267	0.000602615			+				0.35				1.90689e+07	3.75197e+07	3.31717e+07	4.61425e+06	4.1934e+06
TGME49_223920-t26_1-p1	TGME49_223920-t26_1-p1	TGME49_223920-t26_1-p1	transcript=TGME49_223920-t26_1; gene=TGME49_223920; organism=Toxoplasma_gondii_ME49; gene_product=rhoptry neck protein RON3; transcript_product=rhoptry neck protein RON3; location=TGME49_chrX:3453595-3464270(+); protein_length=1958; sequence_SO=chromosome;	1	10	10	222.88	1958	0	248.26	224300000	112	24			-1	2002700	5.4749e+07	26785000	31946000	7.07431e+06	8.20548e+06	7.23848e+06	17725000	1.94641e+07	19300000	2.26694	0.938231	1.32871	5.9902	3.02436	4.66015	0.000694222	0.0936111	0.00336222				0.2						8.38642e+07	3.70393e+07	5.49046e+07	1.53994e+07	2.1253e+07
TGME49_223930-t26_1-p1	TGME49_223930-t26_1-p1	TGME49_223930-t26_1-p1	transcript=TGME49_223930-t26_1; gene=TGME49_223930; organism=Toxoplasma_gondii_ME49; gene_product=RNA recognition motif-containing protein; transcript_product=RNA recognition motif-containing protein; location=TGME49_chrX:3445014-3449020(-); protein_length	1	2	16.2	40.671	382	0	15.906	42001000	10	8			-1	4200100	17711000	22996000	1.70946e+07	5.35144e+06	8.12512e+06	6.15914e+06	1.61754e+06	2.74142e+06	4.82086e+06	1.56677	2.78245		4.58884	6.43558		0.00298927	0.00681784							0.35				2.4418e+07	2.71914e+07	4.56444e+07	3.579e+06	2.39148e+07
TGME49_223940-t26_1-p1	TGME49_223940-t26_1-p1	TGME49_223940-t26_1-p1	transcript=TGME49_223940-t26_1; gene=TGME49_223940; organism=Toxoplasma_gondii_ME49; gene_product=GAP45; transcript_product=GAP45; location=TGME49_chrX:3440920-3441657(-); protein_length=245; sequence_SO=chromosome; SO=protein_coding; is_pseudo=false	1	7	36.3	27.334	245	0	323.31	1138200000	12	65			-1	94853000	254170000	157320000	161000000	4.12423e+06	5.48974e+06	2.49114e+07	102330000	148160000	154970000	4.49284	0.484727	4.00812	6.66246	1.63269	5.84684	0.000386097	0.262797	0.0010777	+		+	1	+			1	+	3.7398e+08	3.42876e+08	1.80184e+08	1.35351e+07	1.70056e+07
TGME49_223960-t26_1-p1	TGME49_223960-t26_1-p1	TGME49_223960-t26_1-p1	transcript=TGME49_223960-t26_1; gene=TGME49_223960; organism=Toxoplasma_gondii_ME49; gene_product=ubiquitin interaction motif family protein; transcript_product=ubiquitin interaction motif family protein; location=TGME49_chrX:3424804-3428954(-); protein_le	1	3	13.9	41.377	388	0	19.546	48325000	18	4			-1	2684700																												8.73536e+06	2.08578e+07	2.23526e+07	7.01499e+06	1.05829e+07
TGME49_224060-t26_1-p1	TGME49_224060-t26_1-p1	TGME49_224060-t26_1-p1	transcript=TGME49_224060-t26_1; gene=TGME49_224060; organism=Toxoplasma_gondii_ME49; gene_product=thioredoxin, putative; transcript_product=thioredoxin, putative; location=TGME49_chrX:3359090-3360958(-); protein_length=622; sequence_SO=chromosome; SO=prote	1	2	5	68.947	622	0.0028612	11.689	0	35	5			-1	0																												2.16967e+06	2.29438e+06	3.41858e+06	5.11363e+06	4.9372e+06
TGME49_224350-t26_1-p1	TGME49_224350-t26_1-p1	TGME49_224350-t26_1-p1	transcript=TGME49_224350-t26_1; gene=TGME49_224350; organism=Toxoplasma_gondii_ME49; gene_product=aminopeptidase N, putative; transcript_product=aminopeptidase N, putative; location=TGME49_chrX:3062823-3072006(-); protein_length=1419; sequence_SO=chromosom	1	5	7.3	156.76	1419	0	35.273	180980000	82	13			-1	2207100	37998000	26551000	31388000	9.50304e+06	5.91236e+06	7.31181e+06	35461000	26778000	2.52044e+07	2.08944	0.134649	1.9548	5.96189	0.556389	5.80543	0.000709258	0.697998	0.00110962				0.2				0.15		8.62374e+07	3.86493e+07	4.00639e+07	1.30417e+07	1.22373e+07
TGME49_224850-t26_1-p1	TGME49_224850-t26_1-p1	TGME49_224850-t26_1-p1	transcript=TGME49_224850-t26_1; gene=TGME49_224850; organism=Toxoplasma_gondii_ME49; gene_product=polyadenylate binding protein, putative; transcript_product=polyadenylate binding protein, putative; location=TGME49_chrX:2776323-2778629(+); protein_length=7	1	10	25.8	82.572	768	0	323.31	1117700000	29	37			-1	38541000	188370000	185920000	197560000	4.33818e+06	5.22618e+06	8.88602e+06	33944000	9.3336e+07	155160000	5.02257	1.27168	3.75089	13.3675	2.23697	6.15888	1.13239e-05	0.157889	0.000837233	+		+	1	+			0.65		2.8195e+08	2.71349e+08	2.20673e+08	2.16048e+07	1.35056e+07
TGME49_224890-t26_1-p1	TGME49_224890-t26_1-p1	TGME49_224890-t26_1-p1	transcript=TGME49_224890-t26_1; gene=TGME49_224890; organism=Toxoplasma_gondii_ME49; gene_product=hypothetical protein; transcript_product=hypothetical protein; location=TGME49_chrX:2707676-2712114(-); protein_length=1075; sequence_SO=chromosome; SO=protei	1	2	3.1	116.71	1075	0.0028129	11.524	4924700	59	2			-1	83469																												3.22302e+06	6.63945e+06	2.70603e+06	3.29287e+06	3.81239e+06
TGME49_224900-t26_1-p1	TGME49_224900-t26_1-p1	TGME49_224900-t26_1-p1	transcript=TGME49_224900-t26_1; gene=TGME49_224900; organism=Toxoplasma_gondii_ME49; gene_product=adenylate kinase, putative; transcript_product=adenylate kinase, putative; location=TGME49_chrX:2700827-2703461(+); protein_length=257; sequence_SO=chromosome	1	6	34.6	28.56	257	0	323.31	552770000	17	26			-1	32516000	6.8027e+07	87282000	9.508e+07	1.85736e+07	7.06823e+06	5.07907e+06	1.12065e+08	82805000	8.8851e+07	3.24188	-0.182147	3.42402	6.28839	-0.786772	6.61045	0.000534686	0.58852	0.000577423	+		+	0.95				0.85		1.27594e+08	1.39956e+08	2.11571e+08	1.27076e+07	8.26374e+06
TGME49_225050-t26_1-p1	TGME49_225050-t26_1-p1;TGME49_326800-t26_1-p1	TGME49_225050-t26_1-p1;TGME49_326800-t26_1-p1	transcript=TGME49_225050-t26_1; gene=TGME49_225050; organism=Toxoplasma_gondii_ME49; gene_product=adenosylhomocysteinase, putative; transcript_product=adenosylhomocysteinase, putative; location=TGME49_chrX:2554283-2556669(-); protein_length=588; sequence_S	2	8	24.1	64.105	588	0	67.618	2312400000	26	44			-1;-1	88938000	484170000	374820000	350680000	8.44886e+06	5.72349e+06	1.33164e+07	420180000	4.84219e+08	268280000	5.53089	0.0738202	5.45707	13.5828	0.249378	12.634	1.05051e-05	0.86513	2.69639e-05	+		+	1	+			1	+	6.62739e+08	6.04229e+08	6.74688e+08	1.31102e+07	1.62924e+07
TGME49_225080-t26_1-p1	TGME49_225080-t26_1-p1	TGME49_225080-t26_1-p1	transcript=TGME49_225080-t26_1; gene=TGME49_225080; organism=Toxoplasma_gondii_ME49; gene_product=ribosomal protein RPS18; transcript_product=ribosomal protein RPS18; location=TGME49_chrX:2540172-2541420(+); protein_length=156; sequence_SO=chromosome; SO=p	1	5	30.8	17.722	156	0	85.21	1078700000	9	18			-1	119860000	147340000	216250000	239500000	3.54724e+06	8.391e+06	1.27189e+07	1.83256e+06	1.91316e+06	144400000	4.76634	4.62656		9.21095	2.59578		6.27033e-05	0.12441		+			1	+					4.60635e+08	2.53232e+08	4.0947e+08	1.20577e+07	1.79239e+07
TGME49_225160-t26_1-p1	TGME49_225160-t26_1-p1	TGME49_225160-t26_1-p1	transcript=TGME49_225160-t26_1; gene=TGME49_225160; organism=Toxoplasma_gondii_ME49; gene_product=hypothetical protein; transcript_product=hypothetical protein; location=TGME49_chrX:2445343-2446548(+); protein_length=401; sequence_SO=chromosome; SO=protein	1	2	8	45.443	401	0	83.118	17253000	17	5			-1	1014900																												2.15399e+06	1.8874e+06	1.30082e+07	6.91537e+06	8.5592e+06
TGME49_225310-t26_1-p1	TGME49_225310-t26_1-p1	TGME49_225310-t26_1-p1	transcript=TGME49_225310-t26_1; gene=TGME49_225310; organism=Toxoplasma_gondii_ME49; gene_product=ARF1-directed GTPase-activating protein, putative; transcript_product=ARF1-directed GTPase-activating protein, putative; location=TGME49_chrX:2320515-2324575(	1	3	13.3	52.471	502	0	323.31	5964500	25	5			-1	238580																												1.09414e+07	3.67967e+06	6.20871e+06	9.55977e+06	8.76597e+06
TGME49_225540-t26_1-p1	TGME49_225540-t26_1-p1	TGME49_225540-t26_1-p1	transcript=TGME49_225540-t26_1; gene=TGME49_225540; organism=Toxoplasma_gondii_ME49; gene_product=hypothetical protein; transcript_product=hypothetical protein; location=TGME49_chrX:2171733-2174211(-); protein_length=501; sequence_SO=chromosome; SO=protein	1	2	7	52.713	501	0	174.22	6378600	19	5			-1	335710
TGME49_225930-t26_1-p1	TGME49_225930-t26_1-p1	TGME49_225930-t26_1-p1	transcript=TGME49_225930-t26_1; gene=TGME49_225930; organism=Toxoplasma_gondii_ME49; gene_product=triose-phosphate isomerase TPI-I; transcript_product=triose-phosphate isomerase TPI-I; location=TGME49_chrX:1925824-1928172(+); protein_length=253; sequence_S	1	9	47.4	27.89	253	0	323.31	23783000000	14	140			-1	1698800000	1741600000	1755300000	1954000000	2069800000	2039600000	1909700000	2102000000	2498700000	2166600000	-0.144187	-0.309937	0.16575	-0.472969	-1.72024	0.579481	0.673353	0.240263	0.603711										2.21196e+09	1.92654e+09	1.89066e+09	2.83265e+09	2.28171e+09
TGME49_226000-t26_1-p1	TGME49_226000-t26_1-p1	TGME49_226000-t26_1-p1	transcript=TGME49_226000-t26_1; gene=TGME49_226000; organism=Toxoplasma_gondii_ME49; gene_product=ATP synthase, putative; transcript_product=ATP synthase, putative; location=TGME49_chrX:1872552-1874663(-); protein_length=183; sequence_SO=chromosome; SO=pro	1	4	35	19.457	183	0	33.132	453660000	11	31			-1	41242000	85047000	100390000	54969000	6.75462e+06	3.82207e+06	1.1121e+07	67108000	4.74709e+07	7.4783e+07	3.55825	0.326062	3.23219	7.43612	1.02067	6.99109	0.00020162	0.46541	0.000449783	+		+	0.95				0.8		1.16871e+08	1.72218e+08	6.46764e+07	8.6293e+06	1.36798e+07
TGME49_226250-t26_1-p1	TGME49_226250-t26_1-p1	TGME49_226250-t26_1-p1	transcript=TGME49_226250-t26_1; gene=TGME49_226250; organism=Toxoplasma_gondii_ME49; gene_product=DEAD (Asp-Glu-Ala-Asp) box polypeptide DDX3X; transcript_product=DEAD (Asp-Glu-Ala-Asp) box polypeptide DDX3X; location=TGME49_chrX:1759628-1762586(+); protei	1	10	27.7	78.592	734	0	323.31	1120500000	44	30			-1	25466000	56948000	109990000	122130000	9.7299e+07	130570000	8.7083e+07	7.8484e+07	112230000	135530000	-0.177425	-0.214011	0.036586	-0.432319	-0.554305	0.103169	0.699932	0.698199	0.930274										2.45519e+08	1.71535e+08	2.32881e+08	5.97012e+07	7.96168e+07
TGME49_226410-t26_1-p1	TGME49_226410-t26_1-p1	TGME49_226410-t26_1-p1	transcript=TGME49_226410-t26_1; gene=TGME49_226410; organism=Toxoplasma_gondii_ME49; gene_product=EF-1 guanine nucleotide exchange domain-containing protein; transcript_product=EF-1 guanine nucleotide exchange domain-containing protein; location=TGME49_chr	1	8	42.1	36.049	328	0	323.31	2882700000	17	63			-1	169570000	349790000	331060000	500610000	8.85884e+06	8.77074e+06	9.23835e+06	174920000	364910000	405680000	5.4338	0.387564	5.04623	16.4376	0.983897	12.556	5.22711e-06	0.48177	2.72756e-05	+		+	1	+			1	+	4.8989e+08	5.70228e+08	7.06193e+08	9.43701e+06	8.74448e+06
TGME49_226470-t26_1-p1	TGME49_226470-t26_1-p1	TGME49_226470-t26_1-p1	transcript=TGME49_226470-t26_1; gene=TGME49_226470; organism=Toxoplasma_gondii_ME49; gene_product=hypothetical protein; transcript_product=hypothetical protein; location=TGME49_chrX:1607575-1617696(+); protein_length=3204; sequence_SO=chromosome; SO=protei	1	2	1.5	341.93	3204	0.0053619	10.903	69781000	148	2			-1	471490																												5.29376e+07	1.29068e+06	2.66255e+07	4.68061e+06	6.52059e+06
TGME49_226570-t26_1-p1	TGME49_226570-t26_1-p1	TGME49_226570-t26_1-p1	transcript=TGME49_226570-t26_1; gene=TGME49_226570; organism=Toxoplasma_gondii_ME49; gene_product=hypothetical protein; transcript_product=hypothetical protein; location=TGME49_chrX:1531761-1533277(-); protein_length=139; sequence_SO=chromosome; SO=protein	1	5	94.2	14.996	139	0	164.71	2356800000	3	44			-1	785610000	675480000	332940000	330880000	2.90465e+06	9.67916e+06	4.46446e+06	166310000	8.0477e+07	311630000	6.39244	1.38571	5.00673	11.9518	2.38721	7.83481	1.76258e-05	0.138811	0.00024486	+		+	1	+			1	+	8.5683e+08	6.16344e+08	4.48011e+08	8.13114e+06	1.42715e+07
TGME49_226590-t26_1-p1	TGME49_226590-t26_1-p1	TGME49_226590-t26_1-p1	transcript=TGME49_226590-t26_1; gene=TGME49_226590; organism=Toxoplasma_gondii_ME49; gene_product=cytochrome C oxidase subunit IIa, putative; transcript_product=cytochrome C oxidase subunit IIa, putative; location=TGME49_chrX:1517465-1519871(+); protein_le	1	3	21.1	34.502	299	0	130.18	340650000	16	35			-1	21290000	57825000	56153000	73553000	4.58703e+06	3.18172e+07	1.36117e+07	45295000	5.3866e+07	8.5832e+07	2.30318	0.0631997	2.23998	3.47485	0.209289	3.17997	0.0118468	0.884219	0.0196466				0.85				0.6		1.69901e+08	9.63866e+07	7.37119e+07	6.21302e+06	7.22007e+06
TGME49_226710-t26_1-p1	TGME49_226710-t26_1-p1	TGME49_226710-t26_1-p1	transcript=TGME49_226710-t26_1; gene=TGME49_226710; organism=Toxoplasma_gondii_ME49; gene_product=hypothetical protein; transcript_product=hypothetical protein; location=TGME49_chrX:1416134-1419546(-); protein_length=297; sequence_SO=chromosome; SO=protein	1	2	6.4	33.272	297	0.0014514	11.946	54233000	9	5			-1	6025900	8273700	10885000	13813000	9.89757e+06	2.28814e+06	1.24048e+07	2.07774e+06	3.19532e+06	939866	0.71556	2.54642		1.10557	5.09633		0.330339	0.0173571											7.18622e+06	8.94262e+06	3.05694e+07	9.6258e+06	4.72994e+06
TGME49_226730-t26_1-p1	TGME49_226730-t26_1-p1	TGME49_226730-t26_1-p1	transcript=TGME49_226730-t26_1; gene=TGME49_226730; organism=Toxoplasma_gondii_ME49; gene_product=aconitate hydratase ACN/IRP; transcript_product=aconitate hydratase ACN/IRP; location=TGME49_chrX:1401179-1408350(-); protein_length=1055; sequence_SO=chromos	1	13	23.4	114.88	1055	0	265.81	1551500000	54	58			-1	28731000	204690000	190970000	248670000	7.01163e+06	1.3354e+07	4.29816e+06	9.2534e+07	238210000	180440000	4.85331	0.429737	4.42357	10.4821	1.10052	8.07222	3.13481e-05	0.440534	0.000211283	+		+	1	+			1	+	1.53229e+08	2.69883e+08	2.7002e+08	1.46578e+07	2.16613e+07
TGME49_226830-t26_1-p1	TGME49_226830-t26_1-p1	TGME49_226830-t26_1-p1	transcript=TGME49_226830-t26_1; gene=TGME49_226830; organism=Toxoplasma_gondii_ME49; gene_product=DnaK family protein; transcript_product=DnaK family protein; location=TGME49_chrX:1308000-1310816(-); protein_length=938; sequence_SO=chromosome; SO=protein_c	1	13	18.8	103.19	938	0	317.21	497000000	50	39			-1	9939900	158880000	137970000	39919000	4.90371e+06	3.22695e+06	7.98021e+06	22702000	28433000	26291000	4.25284	1.89609	2.35676	6.95649	3.3581	5.80917	0.000302219	0.0698446	0.00110962	+			0.8				0.05		1.2103e+08	1.48135e+08	1.03658e+08	1.38412e+07	2.3098e+07
TGME49_226860-t26_1-p1	TGME49_226860-t26_1-p1	TGME49_226860-t26_1-p1	transcript=TGME49_226860-t26_1; gene=TGME49_226860; organism=Toxoplasma_gondii_ME49; gene_product=SAG-related sequence SRS67; transcript_product=SAG-related sequence SRS67; location=TGME49_chrX:1285111-1285743(-); protein_length=210; sequence_SO=chromosome	1	5	34.8	23.135	210	0	30.741	380570000	13	13			-1	29275000	55301000	6.7107e+07	64165000	4.41076e+06	1.3254e+07	3.54511e+06	58275000	50152000	7.02548e+07	3.38871	0.0712581	3.31745	6.46176	0.334432	6.18381	0.000456722	0.824142	0.000820894	+		+	0.75				0.6		1.27769e+08	1.02173e+08	1.11173e+08	1.15283e+07	1.35119e+07
TGME49_226960-t26_1-p1	TGME49_226960-t26_1-p1	TGME49_226960-t26_1-p1	transcript=TGME49_226960-t26_1; gene=TGME49_226960; organism=Toxoplasma_gondii_ME49; gene_product=phosphofructokinase PFKII; transcript_product=phosphofructokinase PFKII; location=TGME49_chrX:1186611-1197026(-); protein_length=1225; sequence_SO=chromosome;	1	34	51.8	131.36	1225	0	323.31	12346000000	48	227			-1	257220000	2115100000	1866300000	2019100000	5.40468e+06	9.15482e+06	1.07921e+07	723940000	1354300000	1550600000	7.94377	0.796768	7.14701	21.277	2.40264	16.1714	2.09111e-06	0.138392	9.70971e-06	+		+	1	+			1	+	1.14671e+09	1.37779e+09	8.70975e+08	1.60355e+07	2.00968e+07
TGME49_226970-t26_1-p1	TGME49_226970-t26_1-p1	TGME49_226970-t26_1-p1	transcript=TGME49_226970-t26_1; gene=TGME49_226970; organism=Toxoplasma_gondii_ME49; gene_product=ribosomal protein RPS11; transcript_product=ribosomal protein RPS11; location=TGME49_chrX:1180402-1183277(-); protein_length=161; sequence_SO=chromosome; SO=p	1	5	30.4	18.677	161	0	142.52	6951600000	10	45			-1	695160000	6.5537e+08	5.25394e+08	654840000	5.9897e+08	6.1644e+08	573330000	782350000	618170000	747080000	0.0303473	-0.226743	0.25709	0.0973764	-1.10707	0.884832	0.931234	0.437908	0.43232										9.49287e+08	6.55838e+08	9.52352e+08	6.5048e+08	7.76173e+08
TGME49_227280-t26_1-p1	TGME49_227280-t26_1-p1	TGME49_227280-t26_1-p1	transcript=TGME49_227280-t26_1; gene=TGME49_227280; organism=Toxoplasma_gondii_ME49; gene_product=dense granule protein GRA3; transcript_product=dense granule protein GRA3; location=TGME49_chrX:1049243-1049905(-); protein_length=220; sequence_SO=chromosome	1	4	21.4	23.875	220	0	99.331	1763400000	9	48			-1	195930000	288000000	208380000	266790000	4.57165e+06	4.81466e+06	1.64785e+07	141370000	191060000	234520000	5.1433	0.445926	4.69737	9.52655	1.65646	8.39523	5.20018e-05	0.25667	0.000175212	+		+	1	+			1	+	3.13438e+08	3.52873e+08	4.54471e+08	8.8805e+06	9.77014e+06
TGME49_227360-t26_1-p1	TGME49_227360-t26_1-p1	TGME49_227360-t26_1-p1	transcript=TGME49_227360-t26_1; gene=TGME49_227360; organism=Toxoplasma_gondii_ME49; gene_product=ribosomal protein RPL3; transcript_product=ribosomal protein RPL3; location=TGME49_chrX:994273-996966(-); protein_length=389; sequence_SO=chromosome; SO=prote	1	8	25.7	44.056	389	0	55.355	10063000000	21	70			-1	479190000	954830000	1085600000	821220000	663760000	8.2759e+08	1142400000	360430000	426670000	880090000	0.14662	0.884314	-0.737694	0.41507	2.30425	-1.66264	0.708662	0.148878	0.157901										1.14419e+09	8.94391e+08	1.10303e+09	5.58388e+08	7.17618e+08
TGME49_227620-t26_1-p1	TGME49_227620-t26_1-p1	TGME49_227620-t26_1-p1	transcript=TGME49_227620-t26_1; gene=TGME49_227620; organism=Toxoplasma_gondii_ME49; gene_product=dense granule protein GRA2; transcript_product=dense granule protein GRA2; location=TGME49_chrX:870576-871374(-); protein_length=185; sequence_SO=chromosome;	1	5	37.8	19.804	185	0	64.684	9308300000	10	74			-1	930830000	1413000000	1494400000	1519800000	1.63276e+06	3.50148e+06	5.35081e+06	570690000	739780000	1532800000	8.88151	0.770031	8.11148	18.8476	1.94413	14.2058	3.07475e-06	0.196774	1.48989e-05	+		+	1	+			1	+	2.10094e+09	1.88544e+09	1.93884e+09	9.46911e+06	7.63971e+06
TGME49_227810-t26_1-p1	TGME49_227810-t26_1-p1	TGME49_227810-t26_1-p1	transcript=TGME49_227810-t26_1; gene=TGME49_227810; organism=Toxoplasma_gondii_ME49; gene_product=rhoptry kinase family protein ROP11 (incomplete catalytic triad); transcript_product=rhoptry kinase family protein ROP11 (incomplete catalytic triad); locatio	1	3	7.6	58.034	525	0	17.756	63650000	25	8			-1	2546000	10222000	12842000	17651000	3.06538e+06	7.91579e+06	4.91144e+06	13994000	7.18279e+06	1.58786e+06	1.42705	1.28657		3.1966	1.56103		0.0172716	0.279233											2.00665e+07	3.22529e+07	1.56713e+07	1.3463e+07	1.06136e+07
TGME49_227870-t26_1-p1	TGME49_227870-t26_1-p1	TGME49_227870-t26_1-p1	transcript=TGME49_227870-t26_1; gene=TGME49_227870; organism=Toxoplasma_gondii_ME49; gene_product=Tim10/DDP family zinc finger superfamily protein; transcript_product=Tim10/DDP family zinc finger superfamily protein; location=TGME49_chrX:762981-764443(-);	1	2	28.2	11.224	103	0	12.595	314920000	5	21			-1	62983000	38087000	44135000	31683000	7.00996e+06	9.08053e+06	7.42592e+06	64910000	46032000	49399000	2.27199	-0.49021	2.7622	6.93215	-2.06833	8.81703	0.000308329	0.180193	0.000141769			+	0.25				0.55		7.74188e+07	3.04491e+07	4.7062e+07	5.03829e+06	4.86629e+06
TGME49_227948-t26_1-p1	TGME49_227948-t26_1-p1	TGME49_227948-t26_1-p1	transcript=TGME49_227948-t26_1; gene=TGME49_227948; organism=Toxoplasma_gondii_ME49; gene_product=peptidase M16 inactive domain-containing protein; transcript_product=peptidase M16 inactive domain-containing protein; location=TGME49_chrX:716364-726488(+);	1	6	9.8	142.76	1306	0	164.09	139740000	72	12			-1	1940800	26533000	46907000	31369000	2.82455e+06	7.79518e+06	2.23042e+06	5.39894e+06	2.91209e+06	2.26754e+06	3.2116	3.36562		6.05302	8.22507		0.000656962	0.00261486		+	+		0.4		0.55				5.07107e+07	4.72019e+07	1.63504e+08	1.12542e+07	1.05892e+07
TGME49_227960-t26_1-p1	TGME49_227960-t26_1-p1	TGME49_227960-t26_1-p1	transcript=TGME49_227960-t26_1; gene=TGME49_227960; organism=Toxoplasma_gondii_ME49; gene_product=PCI domain-containing protein; transcript_product=PCI domain-containing protein; location=TGME49_chrX:703057-705828(-); protein_length=506; sequence_SO=chromo	1	2	9.7	55.708	506	0.0027739	11.297	39572000	23	3			-1	1720500																												2.91264e+06	3.13879e+07	1.10867e+07	4.39155e+06	1.34663e+07
TGME49_227970-t26_1-p1	TGME49_227970-t26_1-p1	TGME49_227970-t26_1-p1	transcript=TGME49_227970-t26_1; gene=TGME49_227970; organism=Toxoplasma_gondii_ME49; gene_product=histone family DNA-binding protein; transcript_product=histone family DNA-binding protein; location=TGME49_chrX:700161-701425(+); protein_length=235; sequence	1	3	16.2	25.188	235	0	174.44	104670000	12	18			-1	8722600	24045000	20981000	23186000	6.49965e+06	1.02068e+07	1.57155e+07	20728000	3.91153e+06	3.62237e+06	1.16264	1.77189		2.87956	2.4813		0.0268424	0.13288											5.24297e+07	4.78913e+07	5.51231e+07	1.50326e+07	1.20573e+07
TGME49_228170-t26_1-p1	TGME49_228170-t26_1-p1	TGME49_228170-t26_1-p1	transcript=TGME49_228170-t26_1; gene=TGME49_228170; organism=Toxoplasma_gondii_ME49; gene_product=inner membrane complex protein IMC2A; transcript_product=inner membrane complex protein IMC2A; location=TGME49_chrX:521898-527392(-); protein_length=1491; seq	1	7	8.2	170.81	1491	0	224.52	224240000	72	28			-1	3114400	43966000	7.9223e+07	4.4887e+07	8.45321e+06	1.47748e+07	1.49036e+07	923618	2.04135e+06	2.71907e+06	2.13075	4.96546		5.17877	10.2112		0.00154387	0.00118529			+		0.5		1	+			8.17696e+07	1.37079e+08	6.22719e+07	1.32641e+07	1.44407e+07
TGME49_228190-t26_1-p1	TGME49_228190-t26_1-p1	TGME49_228190-t26_1-p1	transcript=TGME49_228190-t26_1; gene=TGME49_228190; organism=Toxoplasma_gondii_ME49; gene_product=eukaryotic initiation factor-3, subunit 5, putative; transcript_product=eukaryotic initiation factor-3, subunit 5, putative; location=TGME49_chrX:505019-50725	1	7	33.8	38.069	346	0	61.241	392800000	19	34			-1	20673000	5.531e+07	6.1732e+07	8.0899e+07	5.25038e+06	5.70441e+06	5.25883e+06	23838000	42801000	24862000	3.59207	1.14828	2.4438	11.0627	3.66895	7.02576	2.47444e-05	0.054628	0.000438526	+			0.8				0.2		9.91889e+07	5.66461e+07	1.58006e+08	1.04674e+07	1.22441e+07
TGME49_228290-t26_1-p1	TGME49_228290-t26_1-p1	TGME49_228290-t26_1-p1	transcript=TGME49_228290-t26_1; gene=TGME49_228290; organism=Toxoplasma_gondii_ME49; gene_product=phospholipase/carboxylesterase; transcript_product=phospholipase/carboxylesterase; location=TGME49_chrX:438231-439688(-); protein_length=485; sequence_SO=chro	1	2	10.3	52.044	485	0	13.814	409970000	22	9			-1	18635000	63846000	4.8827e+07	8.2975e+07	4.70744e+06	4.56526e+06	6.22291e+06	2.87984e+07	35152000	55209000	3.63917	0.736818	2.90235	10.2234	2.16254	7.94285	3.54449e-05	0.165642	0.000231312	+		+	0.9				0.15		6.37609e+07	8.8964e+07	1.49997e+08	4.59417e+06	5.2907e+06
TGME49_228490-t26_1-p1	TGME49_228490-t26_1-p1	TGME49_228490-t26_1-p1	transcript=TGME49_228490-t26_1; gene=TGME49_228490; organism=Toxoplasma_gondii_ME49; gene_product=hypothetical protein; transcript_product=hypothetical protein; location=TGME49_chrX:290295-293996(-); protein_length=394; sequence_SO=chromosome; SO=protein_c	1	4	19.8	43.287	394	0	26.003	80455000	20	9			-1	4022700																												2.65226e+07	7.01996e+07	4.30545e+06	5.88072e+06	1.73594e+07
TGME49_228630-t26_1-p1	TGME49_228630-t26_1-p1	TGME49_228630-t26_1-p1	transcript=TGME49_228630-t26_1; gene=TGME49_228630; organism=Toxoplasma_gondii_ME49; gene_product=hypothetical protein; transcript_product=hypothetical protein; location=TGME49_chrX:269462-272003(+); protein_length=328; sequence_SO=chromosome; SO=protein_c	1	5	29.3	34.812	328	0	182.12	178570000	19	19			-1	9398500	16978000	27158000	22357000	1.07906e+07	8.59675e+06	3.78497e+06	19756000	31002000	19372000	1.62526	-0.0676182	1.69288	3.45983	-0.226864	3.55564	0.0120774	0.877666	0.0120474										1.64081e+08	7.06465e+07	4.8378e+07	1.86938e+07	2.0572e+07
TGME49_229000-t26_1-p1	TGME49_229000-t26_1-p1	TGME49_229000-t26_1-p1	transcript=TGME49_229000-t26_1; gene=TGME49_229000; organism=Toxoplasma_gondii_ME49; gene_product=kelch repeat-containing protein; transcript_product=kelch repeat-containing protein; location=TGME49_chrVIII:12596-16333(-); protein_length=620; sequence_SO=c	1	2	8.4	68.112	620	0	22.697	81429000	32	7			-1	2544700	3.06978e+07	27189000	22766000	6.94811e+06	6.66726e+06	2.76956e+06	1.20158e+06	3.18215e+06	3.439e+06	2.40348	3.49897		5.42211	7.6815		0.00121468	0.00360598			+		0.05		0.6				4.30577e+07	4.36368e+07	2.25386e+07	2.50049e+06	1.06137e+07
TGME49_229010-t26_1-p1	TGME49_229010-t26_1-p1	TGME49_229010-t26_1-p1	transcript=TGME49_229010-t26_1; gene=TGME49_229010; organism=Toxoplasma_gondii_ME49; gene_product=rhoptry neck protein RON4; transcript_product=rhoptry neck protein RON4; location=TGME49_chrVIII:20265-26992(+); protein_length=984; sequence_SO=chromosome; S	1	12	26.5	107.17	984	0	323.31	949010000	41	77			-1	23147000	229360000	155550000	128380000	3.64356e+06	7.01005e+06	1.46882e+07	9.7546e+07	7.7126e+07	63105000	4.52521	1.09005	3.43516	8.28716	3.57394	6.37719	0.000110723	0.0578838	0.000694307	+		+	1	+			0.85		1.70075e+08	2.0612e+08	3.56523e+08	1.75479e+07	1.42541e+07
TGME49_229030-t26_1-p1	TGME49_229030-t26_1-p1	TGME49_229030-t26_1-p1	transcript=TGME49_229030-t26_1; gene=TGME49_229030; organism=Toxoplasma_gondii_ME49; gene_product=hypothetical protein; transcript_product=hypothetical protein; location=TGME49_chrVIII:40837-43844(+); protein_length=228; sequence_SO=chromosome; SO=protein_	1	3	28.1	25.424	228	0	41.085	64490000	11	9			-1	5862700	20958000	37164000	2.79383e+07	7.49754e+06	5.2331e+06	5.24387e+06	2.14313e+06	1.80915e+06	3.34181e+06	2.24157	3.57126		6.08032	10.4595		0.000642052	0.00109693			+		0.05		0.65				2.40583e+07	5.42328e+07	1.45229e+07	7.8654e+06	1.23322e+07
TGME49_229180-t26_1-p1	TGME49_229180-t26_1-p1	TGME49_229180-t26_1-p1	transcript=TGME49_229180-t26_1; gene=TGME49_229180; organism=Toxoplasma_gondii_ME49; gene_product=HEAT repeat-containing protein; transcript_product=HEAT repeat-containing protein; location=TGME49_chrVIII:73906-83739(-); protein_length=1238; sequence_SO=ch	1	7	9.5	136.16	1238	0	42.19	209330000	60	19			-1	3488800	21912000	1.94821e+07	35348000	5.42467e+06	1.08681e+07	2.16187e+07	22289000	30048000	28650000	1.1885	-0.115546	1.30405	2.17181	-0.388907	2.47287	0.073801	0.791146	0.0508589				0.2				0.05		2.35012e+07	4.56447e+07	7.3287e+07	9.08786e+06	2.10236e+07
TGME49_229250-t26_1-p1	TGME49_229250-t26_1-p1	TGME49_229250-t26_1-p1	transcript=TGME49_229250-t26_1; gene=TGME49_229250; organism=Toxoplasma_gondii_ME49; gene_product=ribosomal protein RPL28; transcript_product=ribosomal protein RPL28; location=TGME49_chrVIII:109417-110877(-); protein_length=129; sequence_SO=chromosome; SO=	1	2	20.2	14.752	129	0	51.832	720600000	6	17			-1	120100000	175360000	2.2511e+08	139660000	5.16341e+06	9.89397e+06	6.30841e+06	5.76833e+07	66682000	106790000	4.68743	1.24883	3.4386	12.0439	3.83946	8.51482	1.70838e-05	0.0466537	0.000166533	+		+	0.95				0.8		1.70463e+08	2.04916e+08	2.90892e+08	3.45912e+06	9.48392e+06
TGME49_229360-t26_1-p1	TGME49_229360-t26_1-p1	TGME49_229360-t26_1-p1	transcript=TGME49_229360-t26_1; gene=TGME49_229360; organism=Toxoplasma_gondii_ME49; gene_product=transaldolase; transcript_product=transaldolase; location=TGME49_chrVIII:200275-204452(-); protein_length=550; sequence_SO=chromosome; SO=protein_coding; is_p	1	7	18.4	61.447	550	0	243.99	523920000	28	37			-1	18712000	97709000	66718000	8.2636e+07	3.65349e+06	5.42927e+06	1.24212e+07	71493000	4.9382e+07	79501000	3.69812	0.313526	3.38459	7.47291	1.14285	6.66748	0.000197904	0.423565	0.000565166	+		+	0.9				0.9		1.22674e+08	1.10677e+08	7.84902e+07	1.47279e+07	1.04451e+07
TGME49_229480-t26_1-p1	TGME49_229480-t26_1-p1	TGME49_229480-t26_1-p1	transcript=TGME49_229480-t26_1; gene=TGME49_229480; organism=Toxoplasma_gondii_ME49; gene_product=calcium binding protein precursor, putative; transcript_product=calcium binding protein precursor, putative; location=TGME49_chrVIII:292754-295302(-); protein	1	10	50.7	38.291	335	0	323.31	3061400000	17	44			-1	180080000	433050000	525880000	472400000	7.00829e+06	1.13283e+07	8.94969e+06	322640000	352650000	248190000	5.73603	0.643223	5.09281	16.912	2.95433	15.09	4.89251e-06	0.0996453	1.26555e-05	+		+	1	+			1	+	4.16869e+08	4.79376e+08	6.74923e+08	8.85899e+06	1.74083e+07
TGME49_229670-t26_1-p1	TGME49_229670-t26_1-p1	TGME49_229670-t26_1-p1	transcript=TGME49_229670-t26_1; gene=TGME49_229670; organism=Toxoplasma_gondii_ME49; gene_product=ribosomal protein RPS23; transcript_product=ribosomal protein RPS23; location=TGME49_chrVIII:371876-374724(+); protein_length=143; sequence_SO=chromosome; SO=	1	2	21.7	15.801	143	0	265.24	498920000	7	17			-1	71274000	89938000	153750000	104850000	5.98382e+06	1.14794e+07	3.79377e+06	2.83978e+06	3.27815e+06	75864000	4.14727	3.66783		8.64294	2.75567		8.78303e-05	0.115024		+			1	+					2.51505e+08	2.15042e+08	2.29903e+08	2.76508e+06	5.6817e+06
TGME49_229920-t26_1-p1	TGME49_229920-t26_1-p1	TGME49_229920-t26_1-p1	transcript=TGME49_229920-t26_1; gene=TGME49_229920; organism=Toxoplasma_gondii_ME49; gene_product=hypothetical protein; transcript_product=hypothetical protein; location=TGME49_chrVIII:469368-471342(-); protein_length=307; sequence_SO=chromosome; SO=protei	1	3	19.9	34.951	307	0	19.389	227140000	17	7			-1	13361000	43900000	36033000	50457000	3.06791e+06	5.6773e+06	5.39035e+06	4.93366e+06	5.64896e+06	27502000	3.24385	2.23409		8.57109	3.18363		9.06112e-05	0.0809977		+			0.35						3.18478e+07	4.70174e+07	7.75949e+07	8.1781e+06	1.61718e+07
TGME49_229930-t26_1-p1	TGME49_229930-t26_1-p1	TGME49_229930-t26_1-p1	transcript=TGME49_229930-t26_1; gene=TGME49_229930; organism=Toxoplasma_gondii_ME49; gene_product=p25-alpha family protein; transcript_product=p25-alpha family protein; location=TGME49_chrVIII:474349-475114(+); protein_length=163; sequence_SO=chromosome; S	1	4	47.2	17.34	163	0	323.31	120270000	8	15			-1	15034000																												1.39069e+08	2.82086e+07	6.3179e+06	5.73582e+06	6.57795e+06
TGME49_229950-t26_1-p1	TGME49_229950-t26_1-p1	TGME49_229950-t26_1-p1	transcript=TGME49_229950-t26_1; gene=TGME49_229950; organism=Toxoplasma_gondii_ME49; gene_product=26S proteasome regulatory subunit 6b, putative; transcript_product=26S proteasome regulatory subunit 6b, putative; location=TGME49_chrVIII:485820-492029(+); p	1	6	20.5	46.093	409	0	58.114	1435600000	18	25			-1	79754000	8.4496e+07	155960000	108160000	1.67599e+08	189630000	133650000	101780000	143340000	124110000	-0.52512	-0.115072	-0.410048	-1.42121	-0.388046	-1.28405	0.21824	0.791146	0.263803										2.78509e+08	1.90607e+08	3.20444e+08	7.97888e+07	2.14359e+08
TGME49_229990-t26_1-p1	TGME49_229990-t26_1-p1	TGME49_229990-t26_1-p1	transcript=TGME49_229990-t26_1; gene=TGME49_229990; organism=Toxoplasma_gondii_ME49; gene_product=T-complex protein 1 subunit alpha, putative; transcript_product=T-complex protein 1 subunit alpha, putative; location=TGME49_chrVIII:496967-503704(-); protein	1	6	15.7	59.215	548	0	157.16	991910000	34	28			-1	29174000	6.6043e+07	73280000	65026000	113800000	95807000	102740000	42780000	5.2616e+07	110640000	-0.610548	0.112534	-0.723082	-1.98075	0.288671	-1.70422	0.097701	0.844973	0.149093										1.07696e+08	1.25536e+08	1.13483e+08	1.73824e+08	1.54254e+08
TGME49_230160-t26_1-p1	TGME49_230160-t26_1-p1	TGME49_230160-t26_1-p1	transcript=TGME49_230160-t26_1; gene=TGME49_230160; organism=Toxoplasma_gondii_ME49; gene_product=hypothetical protein; transcript_product=hypothetical protein; location=TGME49_chrVIII:651055-651925(-); protein_length=142; sequence_SO=chromosome; SO=protei	1	4	44.4	15.944	142	0	29.497	318550000	11	15			-1	28959000	94677000	57480000	69851000	1.02866e+07	8.49729e+06	9.4463e+06	5.63317e+06	4.11392e+06	38460000	2.9489	2.91213		8.62304	3.29138		8.88527e-05	0.0738		+			0.9						1.80504e+08	9.5794e+07	1.34227e+08	1.21269e+07	1.82675e+07
TGME49_230210-t26_1-p1	TGME49_230210-t26_1-p1	TGME49_230210-t26_1-p1	transcript=TGME49_230210-t26_1; gene=TGME49_230210; organism=Toxoplasma_gondii_ME49; gene_product=alveolin domain containing intermediate filament IMC10; transcript_product=alveolin domain containing intermediate filament IMC10; location=TGME49_chrVIII:686	1	17	53.8	61.187	560	0	323.31	1786200000	23	95			-1	77662000	336280000	376470000	300060000	5.05279e+06	1.38556e+07	6.68204e+06	34845000	7.8568e+07	246870000	5.43642	1.93755	3.49886	12.36	2.70818	4.63191	1.54301e-05	0.115211	0.00346271	+			1	+			0.4		2.83042e+08	2.7617e+08	2.89494e+08	1.3426e+07	2.27775e+07
TGME49_230350-t26_1-p1	TGME49_230350-t26_1-p1	TGME49_230350-t26_1-p1	transcript=TGME49_230350-t26_1; gene=TGME49_230350; organism=Toxoplasma_gondii_ME49; gene_product=hypothetical protein; transcript_product=hypothetical protein; location=TGME49_chrVIII:721613-733619(-); protein_length=1254; sequence_SO=chromosome; SO=prote	1	2	2.3	138.89	1254	0	14.536	8827900	60	5			-1	147130																												3.58075e+06	7.99087e+06	2.28794e+06	5.36009e+06	7.90935e+06
TGME49_230410-t26_1-p1	TGME49_230410-t26_1-p1	TGME49_230410-t26_1-p1	transcript=TGME49_230410-t26_1; gene=TGME49_230410; organism=Toxoplasma_gondii_ME49; gene_product=peroxiredoxin PRX3; transcript_product=peroxiredoxin PRX3; location=TGME49_chrVIII:757230-759334(-); protein_length=283; sequence_SO=chromosome; SO=protein_co	1	3	14.5	30.534	283	0	21.402	147450000	15	9			-1	9829800	33916000	51317000	37578000	3.30463e+06	2.74609e+06	6.19754e+06	3.99599e+06	4.44376e+06	2.13062e+06	3.3945	3.58516		8.15226	10.0432		0.000121499	0.00126368		+	+		0.55		1	+			4.5166e+07	9.12247e+07	2.81789e+07	5.27571e+06	9.05614e+06
TGME49_230420-t26_1-p1	TGME49_230420-t26_1-p1	TGME49_230420-t26_1-p1	transcript=TGME49_230420-t26_1; gene=TGME49_230420; organism=Toxoplasma_gondii_ME49; gene_product=sarco/endoplasmic reticulum Ca2+-ATPase; transcript_product=sarco/endoplasmic reticulum Ca2+-ATPase; location=TGME49_chrVIII:763904-776922(+); protein_length=	1	8	14.6	118.88	1093	0	323.31	511820000	50	48			-1	10236000	119980000	9.2182e+07	9.8508e+07	3.4215e+06	8.85473e+06	8.27474e+06	2.05325e+06	5.73581e+06	64550000	4.02848	3.49499		9.02417	2.77349		6.99632e-05	0.113507		+			1	+					1.32766e+08	1.69862e+08	1.63588e+08	1.7251e+07	1.5775e+07
TGME49_230450-t26_1-p1	TGME49_230450-t26_1-p1	TGME49_230450-t26_1-p1	transcript=TGME49_230450-t26_1; gene=TGME49_230450; organism=Toxoplasma_gondii_ME49; gene_product=bifunctional GMP synthase/glutamine amidotransferase protein; transcript_product=bifunctional GMP synthase/glutamine amidotransferase protein; location=TGME49	1	4	9.3	62.294	569	0	24.782	180030000	29	16			-1	6208000	33825000	37802000	38310000	1.18027e+07	1.06855e+07	2.30472e+06	26553000	1.82983e+06	3.47529e+06	2.46561	2.7268		3.9207	2.7342		0.00672059	0.115024					0.15						8.05072e+07	5.64922e+07	7.38317e+07	1.22019e+07	9.95393e+06
TGME49_230520-t26_1-p1	TGME49_230520-t26_1-p1	TGME49_230520-t26_1-p1	transcript=TGME49_230520-t26_1; gene=TGME49_230520; organism=Toxoplasma_gondii_ME49; gene_product=cyclophilin 1, putative; transcript_product=cyclophilin 1, putative; location=TGME49_chrVIII:849139-849852(+); protein_length=237; sequence_SO=chromosome; SO=	1	6	40.5	26.224	237	0	120.81	915810000	15	30			-1	61054000	135970000	111090000	154770000	1.97657e+06	5.76961e+06	5.26509e+06	112700000	9.4976e+07	100760000	5.08293	0.372033	4.71089	10.6378	1.7783	10.0208	2.91347e-05	0.226769	8.0376e-05	+		+	1	+			0.9		2.29462e+08	3.29353e+08	2.46221e+08	1.32953e+07	1.08916e+07
TGME49_230850-t26_1-p1	TGME49_230850-t26_1-p1	TGME49_230850-t26_1-p1	transcript=TGME49_230850-t26_1; gene=TGME49_230850; organism=Toxoplasma_gondii_ME49; gene_product=hypothetical protein; transcript_product=hypothetical protein; location=TGME49_chrVIII:1061637-1064135(+); protein_length=476; sequence_SO=chromosome; SO=prot	1	4	13.4	50.617	476	0	81.684	66723000	21	13			-1	3177300	25492000	19806000	13745000	8.26187e+06	1.25679e+07	2.79634e+07	3.55414e+06	1.99692e+06	4.58768e+06	0.419022	2.57854		0.815064	6.36911		0.468992	0.00709015							0.2				4.71747e+07	2.13809e+07	1.36494e+07	6.23806e+06	8.06843e+06
TGME49_230940-t26_1-p1	TGME49_230940-t26_1-p1	TGME49_230940-t26_1-p1	transcript=TGME49_230940-t26_1; gene=TGME49_230940; organism=Toxoplasma_gondii_ME49; gene_product=hypothetical protein; transcript_product=hypothetical protein; location=TGME49_chrVIII:1117337-1125001(+); protein_length=1523; sequence_SO=chromosome; SO=pro	1	4	4.6	155.05	1523	0	27.467	40961000	54	7			-1	758550	11563000	12607000	2.38578e+07	5.17245e+06	3.79952e+06	8.05871e+06	4.22314e+06	3.24189e+06	1.55741e+06	1.48559	2.4499		3.33057	5.04287		0.0143606	0.0179701							0.15				1.22765e+07	2.40238e+07	2.1712e+07	8.47389e+06	1.81622e+07
TGME49_230960-t26_1-p1	TGME49_230960-t26_1-p1	TGME49_230960-t26_1-p1	transcript=TGME49_230960-t26_1; gene=TGME49_230960; organism=Toxoplasma_gondii_ME49; gene_product=splicing factor 3b, subunit 3, putative; transcript_product=splicing factor 3b, subunit 3, putative; location=TGME49_chrVIII:1138067-1149165(-); protein_lengt	1	2	3.1	135.74	1233	0	84.227	32068000	60	4			-1	534460	8155100	1.52083e+07	5049400	6.10945e+06	2.63527e+06	1.27183e+07	1.83871e+06	3.18682e+06	1.18915e+06	0.537591	2.16329		0.824207	3.95968		0.464596	0.0432512											1.34829e+07	3.02419e+07	8.56657e+06	6.62192e+06	4.83492e+06
TGME49_231140-t26_1-p1	TGME49_231140-t26_1-p1	TGME49_231140-t26_1-p1	transcript=TGME49_231140-t26_1; gene=TGME49_231140; organism=Toxoplasma_gondii_ME49; gene_product=ribosomal protein RPS25; transcript_product=ribosomal protein RPS25; location=TGME49_chrVIII:1265081-1266106(+); protein_length=161; sequence_SO=chromosome; S	1	2	14.9	18.682	161	0	37.26	358790000	9	13			-1	39866000	56331000	4.7369e+07	77016000	1.27087e+06	2.25316e+07	5.69038e+06	27208000	17356000	48608000	3.43353	1.05412	2.37941	3.70234	2.42922	2.37162	0.00876008	0.136875	0.0584591				0.8						1.19724e+08	8.91453e+07	1.103e+08	6.17769e+06	1.02921e+07
TGME49_231160-t26_1-p1	TGME49_231160-t26_1-p1	TGME49_231160-t26_1-p1	transcript=TGME49_231160-t26_1; gene=TGME49_231160; organism=Toxoplasma_gondii_ME49; gene_product=hypothetical protein; transcript_product=hypothetical protein; location=TGME49_chrVIII:1276871-1278429(+); protein_length=178; sequence_SO=chromosome; SO=prot	1	3	56.2	18.281	178	0	206.66	649880000	2	16			-1	324940000	142400000	133650000	130320000	1.18028e+07	6.7281e+06	6.60164e+06	3.3886e+06	2.70662e+06	106550000	4.06932	3.76982		11.2468	2.58498		2.32389e-05	0.12441		+			0.95						2.31326e+08	2.55751e+08	1.99903e+08	1.08936e+07	8.61007e+06
TGME49_231210-t26_1-p1	TGME49_231210-t26_1-p1	TGME49_231210-t26_1-p1	transcript=TGME49_231210-t26_1; gene=TGME49_231210; organism=Toxoplasma_gondii_ME49; gene_product=sarcalumenin/eps15 family protein; transcript_product=sarcalumenin/eps15 family protein; location=TGME49_chrVIII:1329160-1335865(-); protein_length=594; seque	1	2	4.2	66.865	594	0.0027972	11.478	5888900	30	2			-1	196300
TGME49_231410-t26_1-p1	TGME49_231410-t26_1-p1	TGME49_231410-t26_1-p1	transcript=TGME49_231410-t26_1; gene=TGME49_231410; organism=Toxoplasma_gondii_ME49; gene_product=hypothetical protein; transcript_product=hypothetical protein; location=TGME49_chrVIII:1406518-1410847(+); protein_length=571; sequence_SO=chromosome; SO=prot	1	2	6.8	64.727	571	0	82.946	129550000	35	11			-1	3701500	32262000	35463000	37355000	3.36579e+06	7.39776e+06	3.90153e+06	1.77309e+06	2.40733e+06	3.79955e+06	2.92705	3.7879		7.40849	11.872		0.000205273	0.00077596		+	+		0.4		0.9				6.03837e+07	5.03913e+07	3.2651e+07	5.53112e+06	4.2392e+06
TGME49_231440-t26_1-p1	TGME49_231440-t26_1-p1	TGME49_231440-t26_1-p1	transcript=TGME49_231440-t26_1; gene=TGME49_231440; organism=Toxoplasma_gondii_ME49; gene_product=LsmAD domain-containing protein; transcript_product=LsmAD domain-containing protein; location=TGME49_chrVIII:1423694-1431777(-); protein_length=1524; sequence	1	2	2.6	148.26	1524	0	69.718	10969000	42	7			-1	261170	6304600	4578400	3.51034e+06	3.30924e+06	4.60631e+06	5.47301e+06	6.14019e+06	1.71247e+06	1.50756e+06	0.0934713	0.892094		0.24507	1.47145		0.825415	0.302544											1.33383e+07	2.43376e+06	2.94696e+06	5.05781e+06	9.44995e+06
TGME49_231600-t26_1-p1	TGME49_231600-t26_1-p1	TGME49_231600-t26_1-p1	transcript=TGME49_231600-t26_1; gene=TGME49_231600; organism=Toxoplasma_gondii_ME49; gene_product=HEAT repeat-containing protein; transcript_product=HEAT repeat-containing protein; location=TGME49_chrVIII:1479924-1491169(-); protein_length=1169; sequence_S	1	6	10.4	128.09	1169	0	72.239	47981000	57	8			-1	841770																												2.36914e+07	2.55877e+07	1.20124e+07	8.58057e+06	1.34899e+07
TGME49_231630-t26_1-p1	TGME49_231630-t26_1-p1	TGME49_231630-t26_1-p1	transcript=TGME49_231630-t26_1; gene=TGME49_231630; organism=Toxoplasma_gondii_ME49; gene_product=alveolin domain containing intermediate filament IMC4; transcript_product=alveolin domain containing intermediate filament IMC4; location=TGME49_chrVIII:15131	1	6	30.8	50.171	452	0	64.334	1795400000	20	48			-1	89769000	418620000	243430000	234510000	6.63825e+06	4.94508e+06	6.54495e+06	228020000	147350000	252320000	5.58773	0.498379	5.08935	15.0006	1.44615	14.6204	7.26946e-06	0.310494	1.34889e-05	+		+	1	+			1	+	7.19367e+08	4.13006e+08	3.15197e+08	8.65538e+06	1.14733e+07
TGME49_231640-t26_1-p1	TGME49_231640-t26_1-p1	TGME49_231640-t26_1-p1	transcript=TGME49_231640-t26_1; gene=TGME49_231640; organism=Toxoplasma_gondii_ME49; gene_product=alveolin domain containing intermediate filament IMC1; transcript_product=alveolin domain containing intermediate filament IMC1; location=TGME49_chrVIII:15168	1	12	34.5	69.596	609	0	323.31	7028100000	29	145			-1	242350000	8.5785e+08	1145500000	975930000	2.65605e+06	8.21769e+06	3.73948e+06	704180000	800900000	1011400000	7.82871	0.249853	7.57885	16.7066	1.08251	15.9934	5.09154e-06	0.444494	9.90434e-06	+		+	1	+			1	+	9.77445e+08	1.00279e+09	1.08574e+09	1.36886e+07	1.59665e+07
TGME49_231850-t26_1-p1	TGME49_231850-t26_1-p1	TGME49_231850-t26_1-p1	transcript=TGME49_231850-t26_1; gene=TGME49_231850; organism=Toxoplasma_gondii_ME49; gene_product=serine-threonine phosophatase 2C (PP2C); transcript_product=serine-threonine phosophatase 2C (PP2C); location=TGME49_chrVIII:1588110-1591609(+); protein_lengt	1	14	76.7	36.79	331	0	182.42	6153200000	17	123			-1	361950000	7.8694e+08	1059600000	770290000	4.66832e+06	3.93535e+06	1.15544e+07	682710000	7.4275e+08	8.5685e+08	7.1763	0.18797	6.98833	15.1844	0.853835	15.0272	6.78298e-06	0.550789	1.27231e-05	+		+	1	+			1	+	9.74537e+08	9.74764e+08	1.16114e+09	1.7829e+07	2.08541e+07
TGME49_231910-t26_1-p1	TGME49_231910-t26_1-p1	TGME49_231910-t26_1-p1	transcript=TGME49_231910-t26_1; gene=TGME49_231910; organism=Toxoplasma_gondii_ME49; gene_product=ATP synthase F1 gamma subunit; transcript_product=ATP synthase F1 gamma subunit; location=TGME49_chrVIII:1630628-1635289(+); protein_length=314; sequence_SO=c	1	4	24.8	34.53	314	0	44.538	260680000	16	12			-1	16292000	47044000	47517000	29567000	5.8289e+06	6.47563e+06	1.49689e+07	70385000	4.85341e+07	45075000	2.29003	-0.406717	2.69674	4.95185	-1.3494	5.93199	0.00197395	0.340661	0.000997706				0.6				0.7		1.05342e+08	1.17924e+08	3.96185e+07	1.31657e+07	2.6536e+07
TGME49_231970-t26_1-p1	TGME49_231970-t26_1-p1	TGME49_231970-t26_1-p1	transcript=TGME49_231970-t26_1; gene=TGME49_231970; organism=Toxoplasma_gondii_ME49; gene_product=pre-mRNA processing splicing factor PRP8; transcript_product=pre-mRNA processing splicing factor PRP8; location=TGME49_chrVIII:1682051-1696653(+); protein_len	1	18	8.2	291.84	2538	0	323.31	19256000000	125	224			-1	154050000	1001400000	1090900000	1190000000	1770200000	1696500000	1869400000	1861100000	2276000000	1963200000	-0.703517	-0.892455	0.188938	-2.29067	-4.75255	0.655981	0.0629976	0.022393	0.557157										1.06269e+09	1.17889e+09	1.32156e+09	1.83453e+09	1.85613e+09
TGME49_232050-t26_1-p1	TGME49_232050-t26_1-p1	TGME49_232050-t26_1-p1	transcript=TGME49_232050-t26_1; gene=TGME49_232050; organism=Toxoplasma_gondii_ME49; gene_product=DnaJ domain-containing protein; transcript_product=DnaJ domain-containing protein; location=TGME49_chrVIII:1785324-1796765(-); protein_length=869; sequence_SO	1	4	9.1	96.128	869	0	27.049	176880000	34	16			-1	5202300	38406000	32440000	37676000	2.81113e+06	1.76399e+07	6.97021e+06	3.68538e+06	1.79513e+06	25953000	2.3618	2.69827		3.74077	2.73014		0.00832092	0.115024					0.5						6.30171e+07	5.3652e+07	5.12853e+07	8.72973e+06	1.818e+07
TGME49_232080-t26_1-p1	TGME49_232080-t26_1-p1	TGME49_232080-t26_1-p1	transcript=TGME49_232080-t26_1; gene=TGME49_232080; organism=Toxoplasma_gondii_ME49; gene_product=hypothetical protein; transcript_product=hypothetical protein; location=TGME49_chrVIII:1809222-1843859(-); protein_length=10329; sequence_SO=chromosome; SO=pr	1	2	0.4	1101.1	10329	0.0040761	10.971	507940000	444	4			-1	1144000	105400000	1.16936e+08	86516000	4.2118e+06	3.67706e+06	1.6109e+07	1.7528e+06	217500000	1.8451e+06	4.02047	3.52199		6.8931	1.79846		0.000319124	0.223488		+			1	+					1.68968e+08	1.45331e+08	1.15576e+08	8.23363e+06	7.10565e+06
TGME49_232130-t26_1-p1	TGME49_232130-t26_1-p1	TGME49_232130-t26_1-p1	transcript=TGME49_232130-t26_1; gene=TGME49_232130; organism=Toxoplasma_gondii_ME49; gene_product=hypothetical protein; transcript_product=hypothetical protein; location=TGME49_chrVIII:1881330-1883888(+); protein_length=446; sequence_SO=chromosome; SO=prot	1	2	5.8	47.865	446	0.0053908	10.935	26190000	25	2			-1	1047600
TGME49_232230-t26_1-p1	TGME49_232230-t26_1-p1	TGME49_232230-t26_1-p1	transcript=TGME49_232230-t26_1; gene=TGME49_232230; organism=Toxoplasma_gondii_ME49; gene_product=ribosomal protein RPL30; transcript_product=ribosomal protein RPL30; location=TGME49_chrVIII:1964537-1966362(-); protein_length=108; sequence_SO=chromosome; S	1	5	54.6	11.661	108	0	323.31	2293600000	6	43			-1	382260000	482710000	127650000	403300000	3.97729e+06	1.0817e+07	8.64511e+06	311670000	285060000	264090000	5.34262	0.0276297	5.31499	8.68258	0.0515215	12.1898	8.58451e-05	0.977709	3.12664e-05	+		+	1	+			1	+	4.82946e+08	3.42815e+08	5.63142e+08	1.59475e+07	1.53599e+07
TGME49_232250-t26_1-p1	TGME49_232250-t26_1-p1	TGME49_232250-t26_1-p1	transcript=TGME49_232250-t26_1; gene=TGME49_232250; organism=Toxoplasma_gondii_ME49; gene_product=catalase; transcript_product=catalase; location=TGME49_chrVIII:1974007-1980110(-); protein_length=502; sequence_SO=chromosome; SO=protein_coding; is_pseudo=fa	1	10	36.1	57.298	502	0	104.75	2530700000	22	90			-1	115030000	295730000	4.8973e+08	338820000	39623000	16042000	4.6671e+07	199570000	348760000	226000000	3.56395	0.547111	3.01684	7.35279	1.70912	6.11387	0.000214524	0.242622	0.000859226	+		+	1	+			1	+	5.28958e+08	4.27341e+08	3.74187e+08	4.76399e+07	4.03316e+07
TGME49_232280-t26_1-p1	TGME49_232280-t26_1-p1	TGME49_232280-t26_1-p1	transcript=TGME49_232280-t26_1; gene=TGME49_232280; organism=Toxoplasma_gondii_ME49; gene_product=hypothetical protein; transcript_product=hypothetical protein; location=TGME49_chrVIII:1992958-1994909(+); protein_length=275; sequence_SO=chromosome; SO=prot	1	5	34.2	30.179	275	0	41.381	313930000	18	17			-1	17441000	8.5068e+07	42070000	94288000	1.20034e+07	5.65045e+06	1.27688e+07	2.62637e+06	2.341e+06	4.44218e+06	2.86866	4.53094		5.91805	10.6932		0.00073048	0.00107501		+	+		0.9		0.95				1.27424e+08	4.1038e+07	1.36428e+08	8.41892e+06	1.24765e+07
TGME49_232300-t26_1-p1	TGME49_232300-t26_1-p1	TGME49_232300-t26_1-p1	transcript=TGME49_232300-t26_1; gene=TGME49_232300; organism=Toxoplasma_gondii_ME49; gene_product=ribosomal protein RPS3; transcript_product=ribosomal protein RPS3; location=TGME49_chrVIII:1998256-1999232(-); protein_length=255; sequence_SO=chromosome; SO=	1	6	43.1	28.736	255	0	141.68	1607200000	13	27			-1	123630000	317360000	367770000	260040000	1.1559e+07	1.38782e+07	8.10703e+06	6.64235e+06	2.39304e+06	254690000	4.83679	4.2907		13.4816	2.46752		1.07856e-05	0.133546		+			1	+					5.62379e+08	6.41089e+08	4.08571e+08	7.79474e+06	1.32487e+07
TGME49_232340-t26_1-p1	TGME49_232340-t26_1-p1	TGME49_232340-t26_1-p1	transcript=TGME49_232340-t26_1; gene=TGME49_232340; organism=Toxoplasma_gondii_ME49; gene_product=protein phosphatase 2C domain-containing protein; transcript_product=protein phosphatase 2C domain-containing protein; location=TGME49_chrVIII:2019118-2023951	1	2	4.9	59.867	546	0.002809	11.519	91673000	32	4			-1	2864800	21316000	20239000	3.91884e+07	5.0152e+06	4.3008e+06	1.19552e+07	2.49667e+06	3.88555e+06	2.56013e+06	2.0116	3.13698		4.02801	8.92113		0.00592922	0.00193926			+				0.6				2.22224e+07	3.48683e+07	1.10593e+08	5.27014e+07	5.71e+06
TGME49_232350-t26_1-p1	TGME49_232350-t26_1-p1	TGME49_232350-t26_1-p1	transcript=TGME49_232350-t26_1; gene=TGME49_232350; organism=Toxoplasma_gondii_ME49; gene_product=lactate dehydrogenase LDH1; transcript_product=lactate dehydrogenase LDH1; location=TGME49_chrVIII:2028207-2029734(+); protein_length=329; sequence_SO=chromos	1	20	80.2	35.548	329	0	323.31	37641000000	22	220			-1	1710900000	5.1232e+09	5.3839e+09	5.0669e+09	9.74158e+06	1.01379e+07	7.598e+06	5.71e+09	4.9517e+09	4433500000	9.15756	0.0523132	9.10525	28.9614	0.280913	29.7281	1.2762e-06	0.849543	1.71691e-06	+		+	1	+			1	+	3.72802e+09	3.48622e+09	4.08567e+09	2.20001e+07	2.63785e+07
TGME49_232410-t26_1-p1	TGME49_232410-t26_1-p1	TGME49_232410-t26_1-p1	transcript=TGME49_232410-t26_1; gene=TGME49_232410; organism=Toxoplasma_gondii_ME49; gene_product=PDI family protein; transcript_product=PDI family protein; location=TGME49_chrVIII:2079181-2080918(-); protein_length=220; sequence_SO=chromosome; SO=protein_	1	7	45.5	24.909	220	0	129.04	2727800000	14	54			-1	194840000	348500000	261660000	491240000	4.74e+06	4.95736e+06	6.248e+06	272230000	348910000	396900000	6.073	0.0829412	5.99006	16.5493	0.271028	18.8438	5.22711e-06	0.855188	5.1943e-06	+		+	1	+			1	+	6.34967e+08	3.55806e+08	6.14086e+08	7.72667e+06	1.49306e+07
TGME49_232440-t26_1-p1	TGME49_232440-t26_1-p1	TGME49_232440-t26_1-p1	transcript=TGME49_232440-t26_1; gene=TGME49_232440; organism=Toxoplasma_gondii_ME49; gene_product=Brf1p family coiled coil protein; transcript_product=Brf1p family coiled coil protein; location=TGME49_chrVIII:2095932-2100571(+); protein_length=468; sequenc	1	4	17.7	54.044	468	0	323.31	349060000	24	20			-1	14544000	76466000	7.843e+07	6.3025e+07	3.54422e+06	1.15838e+07	1.02483e+07	763591	1.05099e+06	46434000	3.27037	4.43607		6.55076	2.7408		0.000424209	0.115024		+			0.95						1.19889e+08	1.33099e+08	1.03569e+08	9.56773e+06	1.70346e+07
TGME49_232600-t26_1-p1	TGME49_232600-t26_1-p1	TGME49_232600-t26_1-p1	transcript=TGME49_232600-t26_1; gene=TGME49_232600; organism=Toxoplasma_gondii_ME49; gene_product=phospholipase, patatin family protein; transcript_product=phospholipase, patatin family protein; location=TGME49_chrVIII:2186702-2189360(+); protein_length=66	1	6	19.5	70.81	665	0	323.31	683350000	26	47			-1	26283000	9.3758e+07	108120000	9.6978e+07	1.12439e+07	4.51565e+06	4.33127e+06	7.4102e+07	82018000	83993000	4.04205	0.315146	3.7269	9.08772	1.78609	8.43743	6.72444e-05	0.226317	0.000171925	+		+	1	+			0.95		1.82974e+08	1.30586e+08	1.86035e+08	1.44578e+07	1.56011e+07
TGME49_232660-t26_1-p1	TGME49_232660-t26_1-p1	TGME49_232660-t26_1-p1	transcript=TGME49_232660-t26_1; gene=TGME49_232660; organism=Toxoplasma_gondii_ME49; gene_product=Hsp70 interacting protein HIP; transcript_product=Hsp70 interacting protein HIP; location=TGME49_chrVIII:2210700-2213367(-); protein_length=425; sequence_SO=c	1	5	15.3	45.142	425	0	263.79	226640000	17	14			-1	13332000	26535000	2.0916e+07	48471000	4.94916e+06	6.33062e+06	8.50849e+06	40278000	40835000	20719000	2.21899	-0.113708	2.3327	5.15628	-0.258389	5.71128	0.00158065	0.861122	0.00120015				0.25				0.1		2.60307e+07	5.33363e+07	7.78874e+07	9.19707e+06	1.04088e+07
TGME49_232710-t26_1-p1	TGME49_232710-t26_1-p1	TGME49_232710-t26_1-p1	transcript=TGME49_232710-t26_1; gene=TGME49_232710; organism=Toxoplasma_gondii_ME49; gene_product=ribosomal protein RPS3A; transcript_product=ribosomal protein RPS3A; location=TGME49_chrVIII:2235909-2237297(+); protein_length=259; sequence_SO=chromosome; S	1	8	36.7	29.371	259	0	323.31	2248100000	15	56			-1	149880000	373050000	448990000	311530000	8.5595e+06	1.82719e+07	9.22304e+06	85223000	158330000	298070000	5.04756	1.23251	3.81505	12.3897	2.53235	6.92922	1.54301e-05	0.128248	0.000467774	+		+	1	+			1	+	7.37233e+08	5.82334e+08	5.55774e+08	1.3361e+07	1.38475e+07
TGME49_232830-t26_1-p1	TGME49_232830-t26_1-p1	TGME49_232830-t26_1-p1	transcript=TGME49_232830-t26_1; gene=TGME49_232830; organism=Toxoplasma_gondii_ME49; gene_product=vacuolar proton translocating ATPase subunit A, putative; transcript_product=vacuolar proton translocating ATPase subunit A, putative; location=TGME49_chrVIII	1	4	8.5	101.08	909	0	22.989	6014300	43	5			-1	139870																												4.7223e+06	8.24829e+06	2.79433e+06	1.56968e+07	7.97121e+06
TGME49_232940-t26_1-p1	TGME49_232940-t26_1-p1;TGME49_324600-t26_1-p1	TGME49_232940-t26_1-p1;TGME49_324600-t26_1-p1	transcript=TGME49_232940-t26_1; gene=TGME49_232940; organism=Toxoplasma_gondii_ME49; gene_product=heat shock protein HSP20; transcript_product=heat shock protein HSP20; location=TGME49_chrVIII:2288961-2289768(-); protein_length=185; sequence_SO=chromosome;	2	8	51.4	20.266	185	0	323.31	2868900000	10	46			-1;-1	286890000	338410000	320930000	442620000	3.97368e+06	5.58351e+06	3.59741e+06	310040000	349510000	344230000	6.40002	0.12198	6.27804	18.4202	0.588136	19.8007	3.33444e-06	0.682371	4.72481e-06	+		+	1	+			1	+	4.03334e+08	2.64924e+08	7.49894e+08	2.1695e+07	1.61895e+07
TGME49_233110-t26_1-p1	TGME49_233110-t26_1-p1	TGME49_233110-t26_1-p1	transcript=TGME49_233110-t26_1; gene=TGME49_233110; organism=Toxoplasma_gondii_ME49; gene_product=IMP dehydrogenas; transcript_product=IMP dehydrogenas; location=TGME49_chrVIII:2422638-2427795(+); protein_length=551; sequence_SO=chromosome; SO=protein_codi	1	8	31.2	59.104	551	0	95.837	327540000	27	26			-1	12131000	53345000	40998000	41393000	4.7009e+06	7.24573e+06	5.15506e+06	46934000	50109000	40833000	3.00334	-0.0283818	3.03172	8.75783	-0.137433	9.46013	8.26863e-05	0.927861	0.000102454	+		+	0.4				0.4		8.38848e+07	5.4089e+07	5.24464e+07	1.23547e+07	1.50432e+07
TGME49_233140-t26_1-p1	TGME49_233140-t26_1-p1	TGME49_233140-t26_1-p1	transcript=TGME49_233140-t26_1; gene=TGME49_233140; organism=Toxoplasma_gondii_ME49; gene_product=deoxyuridine 5-triphosphate nucleotidohydrolase, putative; transcript_product=deoxyuridine 5-triphosphate nucleotidohydrolase, putative; location=TGME49_chr	1	4	52.4	18.161	170	0	25.276	354090000	8	21			-1	44262000	5.3228e+07	6.0341e+07	47173000	2.03029e+07	9.83476e+06	1.01157e+07	54465000	53737000	36654000	2.07634	0.166023	1.91032	5.23718	0.684979	4.70445	0.00147499	0.635919	0.00320443				0.75				0.55		1.29569e+08	5.56961e+07	5.50106e+07	9.99123e+06	8.80983e+06
TGME49_233350-t26_1-p1	TGME49_233350-t26_1-p1	TGME49_233350-t26_1-p1	transcript=TGME49_233350-t26_1; gene=TGME49_233350; organism=Toxoplasma_gondii_ME49; gene_product=nuclear transport factor 2, putative; transcript_product=nuclear transport factor 2, putative; location=TGME49_chrVIII:2605811-2607924(+); protein_length=125;	1	4	77.6	13.833	125	0	85.881	217750000	4	9			-1	54438000	36412000	2.50904e+06	3.93855e+06	3.90385e+06	5.82835e+06	7.73446e+06	6.15685e+07	47057000	53902000		-2.92053	3.26448		-2.84868	8.99067		0.107859	0.000127755			+					0.55		1.20688e+08	3.2326e+06	5.66011e+07	1.50325e+07	6.24949e+06
TGME49_233450-t26_1-p1	TGME49_233450-t26_1-p1	TGME49_233450-t26_1-p1	transcript=TGME49_233450-t26_1; gene=TGME49_233450; organism=Toxoplasma_gondii_ME49; gene_product=SAG-related sequence SRS29A; transcript_product=SAG-related sequence SRS29A; location=TGME49_chrVIII:2660930-2662192(+); protein_length=420; sequence_SO=chrom	1	9	36.2	44.215	420	0	298.61	965240000	18	59			-1	53624000	133190000	111720000	185820000	1.03527e+07	6.74906e+06	5.00448e+06	81325000	125920000	108420000	4.31634	0.43879	3.87755	10.6862	1.51645	9.99696	2.83851e-05	0.288764	8.0376e-05	+		+	1	+			0.9		1.7135e+08	3.22002e+08	2.64028e+08	1.4323e+07	2.76085e+07
TGME49_233460-t26_1-p1	TGME49_233460-t26_1-p1	TGME49_233460-t26_1-p1	transcript=TGME49_233460-t26_1; gene=TGME49_233460; organism=Toxoplasma_gondii_ME49; gene_product=SAG-related sequence SRS29B; transcript_product=SAG-related sequence SRS29B; location=TGME49_chrVIII:2664481-2665491(+); protein_length=336; sequence_SO=chrom	1	13	63.4	34.731	336	0	323.31	39814000000	19	300			-1	2095500000	5.0679e+09	4.6172e+09	5.67e+09	6.21408e+06	1.29392e+07	8.567e+06	5857400000	6.1533e+09	4.9638e+09	9.1737	-0.14377	9.31747	24.2208	-0.740414	25.2178	1.85142e-06	0.608098	2.80167e-06	+		+	1	+			1	+	3.07822e+09	3.27938e+09	3.16413e+09	1.38578e+07	2.5726e+07
TGME49_233480-t26_1-p1	TGME49_233480-t26_1-p1	TGME49_233480-t26_1-p1	transcript=TGME49_233480-t26_1; gene=TGME49_233480; organism=Toxoplasma_gondii_ME49; gene_product=SAG-related sequence SRS29C; transcript_product=SAG-related sequence SRS29C; location=TGME49_chrVIII:2671322-2672440(+); protein_length=372; sequence_SO=chrom	1	10	47.6	39.119	372	0	244.25	28715000000	12	141			-1	2392900000	4.4772e+09	473020000	4391200000	7.68074e+06	6.38412e+06	6.92696e+06	4446500000	4912800000	4260200000	8.23553	-1.10765	9.34318	9.86285	-1.1973	32.3847	4.27035e-05	0.40333	1.71691e-06	+		+	1	+			1	+	3.3481e+09	2.39598e+09	4.32813e+09	1.30203e+07	2.22113e+07
TGME49_233500-t26_1-p1	TGME49_233500-t26_1-p1	TGME49_233500-t26_1-p1	transcript=TGME49_233500-t26_1; gene=TGME49_233500; organism=Toxoplasma_gondii_ME49; gene_product=triose-phosphate isomerase TPI-II; transcript_product=triose-phosphate isomerase TPI-II; location=TGME49_chrVIII:2682616-2687436(-); protein_length=375; seque	1	2	15.2	39.559	375	0	12.362	27860000	17	2			-1	1638800																												2.91057e+07	9.78254e+06	2.17509e+06	5.94778e+06	7.53419e+06
TGME49_233520-t26_1-p1	TGME49_233520-t26_1-p1	TGME49_233520-t26_1-p1	transcript=TGME49_233520-t26_1; gene=TGME49_233520; organism=Toxoplasma_gondii_ME49; gene_product=ATP-dependent RNA helicase; transcript_product=ATP-dependent RNA helicase; location=TGME49_chrVIII:2690037-2693686(+); protein_length=801; sequence_SO=chromos	1	2	4.2	88.864	801	0	114.38	2887900000	40	21			-1	72198000	214650000	263220000	190010000	276590000	222620000	222880000	258040000	321200000	260040000	-0.11809	-0.335157	0.217067	-0.362327	-1.54154	0.723359	0.745838	0.283657	0.519647										3.39732e+08	3.24317e+08	2.3728e+08	4.28894e+08	3.33899e+08
TGME49_234190-t26_1-p1	TGME49_234190-t26_1-p1	TGME49_234190-t26_1-p1	transcript=TGME49_234190-t26_1; gene=TGME49_234190; organism=Toxoplasma_gondii_ME49; gene_product=serine hydroxymethyltransferase 2, putative; transcript_product=serine hydroxymethyltransferase 2, putative; location=TGME49_chrX:4178042-4181993(-); protein_	1	4	9.6	65.114	595	0	29.395	151570000	25	16			-1	6062700	27373000	21483000	20473000	1.69677e+06	2.58249e+07	5.02977e+06	2.5076e+07	29168000	24946000	1.92383	-0.199944	2.12377	2.18063	-0.974447	2.3337	0.0730993	0.486346	0.0616216				0.1				0.2		6.09859e+07	6.85737e+07	2.85588e+07	8.96877e+06	9.33818e+06
TGME49_234450-t26_1-p1	TGME49_234450-t26_1-p1	TGME49_234450-t26_1-p1	transcript=TGME49_234450-t26_1; gene=TGME49_234450; organism=Toxoplasma_gondii_ME49; gene_product=ribosomal protein RPS15A; transcript_product=ribosomal protein RPS15A; location=TGME49_chrX:4397204-4399086(+); protein_length=231; sequence_SO=chromosome; SO	1	6	26.4	26.589	231	0	48.945	1071800000	15	31			-1	71455000	136110000	101030000	224310000	1.0424e+07	8.39699e+06	1.33222e+07	71833000	106490000	156190000	3.78971	0.456104	3.33361	9.22531	1.07097	8.36213	6.23375e-05	0.449971	0.000177374	+		+	1	+			0.8		2.88367e+08	2.12932e+08	2.14082e+08	9.33276e+06	1.93799e+07
TGME49_235470-t26_1-p1	TGME49_235470-t26_1-p1	TGME49_235470-t26_1-p1	transcript=TGME49_235470-t26_1; gene=TGME49_235470; organism=Toxoplasma_gondii_ME49; gene_product=myosin A; transcript_product=myosin A; location=TGME49_chrX:4884161-4889835(+); protein_length=831; sequence_SO=chromosome; SO=protein_coding; is_pseudo=false	1	24	43.2	93.319	831	0	323.31	11739000000	46	177			-1	255190000	1596600000	1762600000	1638900000	1.10492e+07	6.42301e+06	4.46019e+06	1319400000	1508700000	1340300000	7.93219	0.263231	7.66896	19.4086	1.51588	19.0105	3.07475e-06	0.288764	5.11217e-06	+		+	1	+			1	+	1.05987e+09	1.2785e+09	1.2483e+09	2.04958e+07	1.73437e+07
TGME49_235540-t26_1-p1	TGME49_235540-t26_1-p1	TGME49_235540-t26_1-p1	transcript=TGME49_235540-t26_1; gene=TGME49_235540; organism=Toxoplasma_gondii_ME49; gene_product=eukaryotic initiation factor-2 beta, putative; transcript_product=eukaryotic initiation factor-2 beta, putative; location=TGME49_chrX:4935348-4938972(-); prot	1	5	33.8	26.233	231	0	119.62	224420000	15	18			-1	14962000	7.8269e+07	40626000	41032000	4.36201e+06	7.68051e+06	1.46664e+07	2.50252e+06	2.1365e+06	23529000	2.68425	3.33946		5.11999	3.35973		0.00163783	0.0698446					0.8						1.11348e+08	1.05592e+08	7.37326e+07	1.80263e+07	1.37605e+07
TGME49_235700-t26_1-p1	TGME49_235700-t26_1-p1	TGME49_235700-t26_1-p1	transcript=TGME49_235700-t26_1; gene=TGME49_235700; organism=Toxoplasma_gondii_ME49; gene_product=sedoheptulose-1,7-bisphosphatase; transcript_product=sedoheptulose-1,7-bisphosphatase; location=TGME49_chrX:5065856-5069406(-); protein_length=330; sequence_S	1	2	7.3	35.773	330	0.002736	11.139	8646700	20	2			-1	432340																												1.68543e+06	1.04492e+07	4.64745e+06	2.53863e+06	1.03697e+07
TGME49_235930-t26_1-p1	TGME49_235930-t26_1-p1	TGME49_235930-t26_1-p1	transcript=TGME49_235930-t26_1; gene=TGME49_235930; organism=Toxoplasma_gondii_ME49; gene_product=domain K- type RNA binding proteins family protein; transcript_product=domain K- type RNA binding proteins family protein; location=TGME49_chrX:5186654-519243	1	4	12.5	64.264	570	0	41.888	312000000	29	12			-1	10759000	42765000	105340000	60289000	6.5775e+06	1.3231e+07	1.9058e+07	5.8228e+07	2.86636e+06	1.74934e+06	2.45179	3.28714		4.70805	2.37734		0.00260351	0.139502					0.7						1.18777e+08	2.3579e+08	1.47573e+08	7.71613e+06	2.07696e+07
TGME49_235970-t26_1-p1	TGME49_235970-t26_1-p1	TGME49_235970-t26_1-p1	transcript=TGME49_235970-t26_1; gene=TGME49_235970; organism=Toxoplasma_gondii_ME49; gene_product=eukaryotic initiation factor-2 gamma, putative; transcript_product=eukaryotic initiation factor-2 gamma, putative; location=TGME49_chrX:5208863-5215127(+); pr	1	10	37.2	50.508	465	0	91.204	1587100000	23	68			-1	69006000	240890000	255990000	263420000	6.95465e+06	5.41129e+06	2.04682e+07	48383000	193870000	246470000	4.78804	0.937584	3.85046	9.17871	1.46446	5.0391	6.36225e-05	0.304585	0.00228009	+		+	1	+			0.85		3.15849e+08	2.97469e+08	4.67559e+08	1.74225e+07	1.34411e+07
TGME49_236040-t26_1-p1	TGME49_236040-t26_1-p1;TGME49_236050-t26_1-p1;TGME49_321900-t26_1-p1	TGME49_236040-t26_1-p1;TGME49_236050-t26_1-p1	transcript=TGME49_236040-t26_1; gene=TGME49_236040; organism=Toxoplasma_gondii_ME49; gene_product=fructose-1,6-bisphosphate aldolase; transcript_product=fructose-1,6-bisphosphate aldolase; location=TGME49_chrX:5250532-5252570(+); protein_length=433; sequen	3	16	55.9	46.96	433	0	219.82	10591000000	27	153			-1;-1;-1	392250000	1359800000	1599800000	1255800000	4.96358e+06	8.99943e+06	5.18993e+06	1699600000	1507400000	1341900000	7.8301	-0.110547	7.94065	21.2341	-0.548295	22.2864	2.09111e-06	0.701323	3.37812e-06	+		+	1	+			1	+	1.06755e+09	1.07183e+09	9.46139e+08	1.21819e+07	1.83839e+07
TGME49_236210-t26_1-p1	TGME49_236210-t26_1-p1	TGME49_236210-t26_1-p1	transcript=TGME49_236210-t26_1; gene=TGME49_236210; organism=Toxoplasma_gondii_ME49; gene_product=peptidase M16 family potein, putative; transcript_product=peptidase M16 family potein, putative; location=TGME49_chrX:5327303-5332929(+); protein_length=509;	1	10	38.7	56.915	509	0	318.88	3054000000	27	86			-1	113110000	450050000	413540000	404900000	5.6733e+06	1.4341e+07	4.43508e+06	4.4254e+08	408790000	324960000	5.89067	0.119416	5.77126	12.2744	0.593498	11.7729	1.54301e-05	0.681248	3.5783e-05	+		+	1	+			1	+	4.50345e+08	3.71295e+08	4.54951e+08	1.15464e+07	1.85346e+07
TGME49_236540-t26_1-p1	TGME49_236540-t26_1-p1	TGME49_236540-t26_1-p1	transcript=TGME49_236540-t26_1; gene=TGME49_236540; organism=Toxoplasma_gondii_ME49; gene_product=RNA recognition motif-containing protein; transcript_product=RNA recognition motif-containing protein; location=TGME49_chrX:5410532-5414539(+); protein_length	1	8	27.3	53.438	513	0	119.64	817020000	12	41			-1	68085000	122120000	161100000	162230000	1.17338e+07	2.2296e+07	5.05374e+06	5.737e+07	55125000	92755000	3.74574	1.14788	2.59785	6.83288	4.03989	4.5118	0.000336089	0.0407169	0.00394852	+			1	+			0.65		1.51263e+08	1.88118e+08	2.53615e+08	9.52025e+06	1.87885e+07
TGME49_236580-t26_1-p1	TGME49_236580-t26_1-p1	TGME49_236580-t26_1-p1	transcript=TGME49_236580-t26_1; gene=TGME49_236580; organism=Toxoplasma_gondii_ME49; gene_product=Prp31-15.5k-U4 Snrna Complex family protein; transcript_product=Prp31-15.5k-U4 Snrna Complex family protein; location=TGME49_chrX:5435922-5437780(-); protein_	1	4	33.5	19.947	182	0	76.03	969010000	11	31			-1	88092000	144560000	87816000	163740000	1.95513e+06	1.6421e+07	1.12278e+07	119120000	127100000	113620000	4.16449	0.0910115	4.07348	5.3963	0.318599	5.29663	0.00124784	0.832061	0.00174449	+		+	1	+			1	+	3.12757e+08	3.62957e+08	3.54247e+08	5.84111e+06	1.57429e+07
TGME49_236650-t26_1-p1	TGME49_236650-t26_1-p1	TGME49_236650-t26_1-p1	transcript=TGME49_236650-t26_1; gene=TGME49_236650; organism=Toxoplasma_gondii_ME49; gene_product=DEAD (Asp-Glu-Ala-Asp) box polypeptide 17; transcript_product=DEAD (Asp-Glu-Ala-Asp) box polypeptide 17; location=TGME49_chrX:5471350-5474968(-); protein_leng	1	8	25.3	59.967	550	0	155.32	10070000000	28	45			-1	359650000	546690000	7.5341e+08	499640000	881180000	868870000	1084400000	862500000	1069900000	1074300000	-0.670785	-0.756069	0.0852838	-1.99382	-3.16416	0.28413	0.0959597	0.0814034	0.805207										6.85719e+08	1.09892e+09	8.36117e+08	6.51393e+08	8.81702e+08
TGME49_236950-t26_1-p1	TGME49_236950-t26_1-p1	TGME49_236950-t26_1-p1	transcript=TGME49_236950-t26_1; gene=TGME49_236950; organism=Toxoplasma_gondii_ME49; gene_product=hypothetical protein; transcript_product=hypothetical protein; location=TGME49_chrX:5602888-5603877(-); protein_length=112; sequence_SO=chromosome; SO=protein	1	3	55.4	12.489	112	0	19.8	812160000	3	17			-1	270720000	196780000	348260000	155290000	2.70704e+06	7.63437e+06	2.93756e+06	2.69203e+06	4.29686e+06	2.63871e+06	5.80648	6.13716		11.1096	15.8836		2.43936e-05	0.000360533		+	+		1	+	1	+			3.82075e+08	4.71777e+08	3.48943e+08	3.93732e+06	1.02988e+07
TGME49_237015-t26_1-p1	TGME49_237015-t26_1-p1	TGME49_237015-t26_1-p1	transcript=TGME49_237015-t26_1; gene=TGME49_237015; organism=Toxoplasma_gondii_ME49; gene_product=hypothetical protein; transcript_product=hypothetical protein; location=TGME49_chrX:5673948-5674742(-); protein_length=264; sequence_SO=chromosome; SO=protein	1	2	9.8	29.389	264	0	236.14	93870000	11	7			-1	8533600	21488000	22329000	2.39978e+07	4.00495e+06	7.46192e+06	3.82757e+06	19619000	26729000	2.07569e+07	2.21779	0.0270357	2.19076	5.88114	0.133216	5.77608	0.000755953	0.92956	0.00113848				0.05				0.05		3.36627e+07	3.80207e+07	3.85019e+07	1.03571e+07	1.35589e+07
TGME49_237150-t26_1-p1	TGME49_237150-t26_1-p1	TGME49_237150-t26_1-p1	transcript=TGME49_237150-t26_1; gene=TGME49_237150; organism=Toxoplasma_gondii_ME49; gene_product=minor histocompatibility antigen h13, putative; transcript_product=minor histocompatibility antigen h13, putative; location=TGME49_chrX:5743077-5747724(-); pr	1	3	11.5	46.26	417	0	19.444	146170000	10	14			-1	14617000	31121000	35400000	6.67969e+07	5.25525e+06	4.86685e+06	3.77344e+06	45570000	2.79429e+06	1.29454e+06	3.19152	2.93409		7.9279	2.15818		0.000141444	0.166017		+			0.2						4.51188e+07	5.35996e+07	1.10773e+08	1.02922e+07	9.88221e+06
TGME49_237250-t26_1-p1	TGME49_237250-t26_1-p1	TGME49_237250-t26_1-p1	transcript=TGME49_237250-t26_1; gene=TGME49_237250; organism=Toxoplasma_gondii_ME49; gene_product=hypothetical protein; transcript_product=hypothetical protein; location=TGME49_chrX:5808296-5810442(+); protein_length=259; sequence_SO=chromosome; SO=protein	1	2	14.7	28.586	259	0	122.63	100420000	12	12			-1	8368300	19822000	22988000	20177000	8.89487e+06	8.82854e+06	9.89177e+06	2.46125e+06	12882000	8.29103e+06	1.18837	1.70942		3.86358	2.72533		0.00716663	0.115024					0.1						3.87954e+07	2.19584e+07	3.4187e+07	4.4968e+06	4.76759e+06
TGME49_238010-t26_1-p1	TGME49_238010-t26_1-p1	TGME49_238010-t26_1-p1	transcript=TGME49_238010-t26_1; gene=TGME49_238010; organism=Toxoplasma_gondii_ME49; gene_product=ribosomal protein RPL23A; transcript_product=ribosomal protein RPL23A; location=TGME49_chrVI:9653-11746(+); protein_length=167; sequence_SO=chromosome; SO=pro	1	5	35.9	18.561	167	0	83.621	1036500000	8	22			-1	129570000	204880000	141210000	157480000	4.74605e+06	1.43214e+07	6.61549e+06	6.8203e+07	136100000	129280000	4.43556	0.641572	3.79399	9.45557	1.86994	7.37845	5.39968e-05	0.210176	0.000335645	+		+	1	+			0.95		3.83916e+08	5.69956e+08	2.22965e+08	1.45547e+07	1.68369e+07
TGME49_238040-t26_1-p1	TGME49_238040-t26_1-p1	TGME49_238040-t26_1-p1	transcript=TGME49_238040-t26_1; gene=TGME49_238040; organism=Toxoplasma_gondii_ME49; gene_product=protein disulfide-isomerase domain-containing protein; transcript_product=protein disulfide-isomerase domain-containing protein; location=TGME49_chrVI:19728-2	1	4	11.5	152.76	1378	0	44.144	185900000	79	17			-1	2353100	24186000	58208000	21810000	2.95556e+06	1.06189e+07	3.92523e+06	16944000	24826000	3.37045e+07	2.6538	0.371604	2.28219	4.42945	0.776327	4.13633	0.00358443	0.59446	0.00602602				0.2						3.45654e+07	1.11289e+08	4.2205e+07	6.47319e+06	1.57616e+07
TGME49_238050-t26_1-p1	TGME49_238050-t26_1-p1	TGME49_238050-t26_1-p1	transcript=TGME49_238050-t26_1; gene=TGME49_238050; organism=Toxoplasma_gondii_ME49; gene_product=nuclease and tudor domain-containing protein; transcript_product=nuclease and tudor domain-containing protein; location=TGME49_chrVI:31927-40706(+); protein_l	1	5	9.8	104.04	941	0	88.502	35695000	52	10			-1	686430																												1.7255e+07	2.74553e+07	8.43433e+06	1.65197e+07	1.33083e+07
TGME49_238180-t26_1-p1	TGME49_238180-t26_1-p1	TGME49_238180-t26_1-p1	transcript=TGME49_238180-t26_1; gene=TGME49_238180; organism=Toxoplasma_gondii_ME49; gene_product=26s proteasome regulatory complex subunit, putative; transcript_product=26s proteasome regulatory complex subunit, putative; location=TGME49_chrVI:105704-1109	1	2	9.8	47.55	417	0	12.851	20771000	24	2			-1	865440
TGME49_239100-t26_1-p1	TGME49_239100-t26_1-p1	TGME49_239100-t26_1-p1	transcript=TGME49_239100-t26_1; gene=TGME49_239100; organism=Toxoplasma_gondii_ME49; gene_product=ribosomal protein RPS7; transcript_product=ribosomal protein RPS7; location=TGME49_chrVI:463641-464737(+); protein_length=196; sequence_SO=chromosome; SO=prot	1	6	42.3	22.587	196	0	64.078	1849000000	11	29			-1	168090000	424540000	442270000	4.6768e+08	4.2306e+06	7.99137e+06	1.20244e+07	968513	4.34034e+06	55563000	5.90691	6.1734		13.4885	4.25637		1.07856e-05	0.0341319		+			1	+					5.40562e+08	4.53569e+08	5.20184e+08	9.69771e+06	1.63181e+07
TGME49_239260-t26_1-p1	TGME49_239260-t26_1-p1	TGME49_239260-t26_1-p1	transcript=TGME49_239260-t26_1; gene=TGME49_239260; organism=Toxoplasma_gondii_ME49; gene_product=histone H4; transcript_product=histone H4; location=TGME49_chrVI:498086-498397(-); protein_length=103; sequence_SO=chromosome; SO=protein_coding; is_pseudo=fa	1	6	52.4	11.439	103	0	38.927	72534000000	6	70			-1	12089000000	2803800000	2689300000	5.3789e+09	3983900000	11036000000	8.2731e+09	5.0383e+09	6698200000	7436500000	-1.05494	-0.87647	-0.178474	-2.13092	-2.51797	-0.395527	0.0784194	0.129488	0.724713										4.58588e+09	4.13275e+09	1.02033e+10	3.43054e+09	8.29617e+09
TGME49_239490-t26_1-p1	TGME49_239490-t26_1-p1	TGME49_239490-t26_1-p1	transcript=TGME49_239490-t26_1; gene=TGME49_239490; organism=Toxoplasma_gondii_ME49; gene_product=dehydrogenase E1 component family protein; transcript_product=dehydrogenase E1 component family protein; location=TGME49_chrVI:712436-718257(-); protein_lengt	1	5	18.7	63.914	571	0	138.85	883840000	29	26			-1	30477000	140780000	207590000	193770000	6.64161e+06	8.62665e+06	3.13538e+06	146350000	3.70717e+06	1.3822e+06	4.98137	4.29418		10.974	2.46372		2.54751e-05	0.133635		+			1	+					2.10601e+08	2.33183e+08	3.02304e+08	1.54125e+07	1.37876e+07
TGME49_239500-t26_1-p1	TGME49_239500-t26_1-p1	TGME49_239500-t26_1-p1	transcript=TGME49_239500-t26_1; gene=TGME49_239500; organism=Toxoplasma_gondii_ME49; gene_product=proteasome subunit alpha type, putative; transcript_product=proteasome subunit alpha type, putative; location=TGME49_chrVI:721319-724249(+); protein_length=25	1	3	27.8	27.936	252	0	73.816	780610000	12	17			-1	65051000	9.118e+07	85445000	93223000	1.26649e+07	1.00016e+07	7.51315e+06	8.2887e+07	108130000	129460000	3.19195	-0.225292	3.41724	9.36261	-0.986707	9.66859	5.73172e-05	0.48177	9.46717e-05	+		+	1	+			1	+	1.59896e+08	8.54736e+07	2.26145e+08	5.71374e+06	8.09251e+06
TGME49_239740-t26_1-p1	TGME49_239740-t26_1-p1	TGME49_239740-t26_1-p1	transcript=TGME49_239740-t26_1; gene=TGME49_239740; organism=Toxoplasma_gondii_ME49; gene_product=dense granule protein GRA14; transcript_product=dense granule protein GRA14; location=TGME49_chrVI:883160-884386(-); protein_length=408; sequence_SO=chromosom	1	8	32.1	44.711	408	0	323.31	377670000	17	21			-1	22216000	67585000	5.7065e+07	105420000	9.85138e+06	1.64016e+07	7.24621e+06	8.7346e+07	32153000	28403000	2.81328	0.783216	2.03007	6.4776	1.52465	3.729	0.000451207	0.288398	0.00985667	+			1	+			0.15		1.33783e+08	9.61006e+07	1.40733e+08	1.59005e+07	1.42052e+07
TGME49_239760-t26_1-p1	TGME49_239760-t26_1-p1	TGME49_239760-t26_1-p1	transcript=TGME49_239760-t26_1; gene=TGME49_239760; organism=Toxoplasma_gondii_ME49; gene_product=ribosomal protein RPL22; transcript_product=ribosomal protein RPL22; location=TGME49_chrVI:901428-903242(-); protein_length=133; sequence_SO=chromosome; SO=pr	1	2	21.1	15.073	133	0	323.31	1358900000	7	19			-1	194120000	180520000	145350000	322110000	7.26147e+06	2.56501e+07	4.35782e+06	5.69069e+06	1.72679e+06	233740000	4.44868	3.94845		6.61103	2.1554		0.000404638	0.166043		+			1	+					2.04011e+08	2.3911e+08	5.88128e+08	1.22134e+07	5.88449e+06
TGME49_239820-t26_1-p1	TGME49_239820-t26_1-p1	TGME49_239820-t26_1-p1	transcript=TGME49_239820-t26_1; gene=TGME49_239820; organism=Toxoplasma_gondii_ME49; gene_product=D-3-phosphoglycerate dehydrogenase; transcript_product=D-3-phosphoglycerate dehydrogenase; location=TGME49_chrVI:939237-948026(-); protein_length=604; sequenc	1	19	55.6	65.193	604	0	203.3	4784300000	29	98			-1	164970000	1036400000	521210000	1060300000	6.65925e+06	4.79143e+06	9.69236e+06	23430000	1.24882e+08	9.4618e+08	6.94023	2.56422	4.376	15.7347	1.90813	3.58276	6.15705e-06	0.203972	0.011658	+			1	+			0.2		8.49476e+08	8.43251e+08	1.29341e+09	1.35588e+07	1.26314e+07
TGME49_240060-t26_1-p1	TGME49_240060-t26_1-p1	TGME49_240060-t26_1-p1	transcript=TGME49_240060-t26_1; gene=TGME49_240060; organism=Toxoplasma_gondii_ME49; gene_product=hypothetical protein; transcript_product=hypothetical protein; location=TGME49_chrVI:1035230-1037761(+); protein_length=843; sequence_SO=chromosome; SO=protei	1	5	11.9	88.532	843	0	49.761	102080000	36	30			-1	2835700	25098000	28913000	17589000	8.6281e+06	6.93707e+06	1.21827e+07	5.0526e+06	2.91849e+06	12855000	1.37654	2.02441		3.6324	3.4871		0.00957722	0.0635265					0.05						4.03429e+07	3.84313e+07	3.26991e+07	1.08785e+07	2.04571e+07
TGME49_240280-t26_1-p1	TGME49_240280-t26_1-p1	TGME49_240280-t26_1-p1	transcript=TGME49_240280-t26_1; gene=TGME49_240280; organism=Toxoplasma_gondii_ME49; gene_product=S1/P1nuclease; transcript_product=S1/P1nuclease; location=TGME49_chrVI:1133292-1140691(-); protein_length=439; sequence_SO=chromosome; SO=protein_coding; is_p	1	2	7.5	48.523	439	0	14.334	40046000	26	4			-1	1540200	18498000	18625000	2.20883e+07	5.14016e+06	2.68703e+07	6.03198e+06	2.83978e+06	3.96895e+06	3.59166e+06	1.06376	2.51816		1.69221	11.7632		0.149087	0.00077596			+				0.45				1.92322e+07	3.02728e+07	1.21043e+07	5.39785e+06	8.59242e+06
TGME49_240600-t26_1-p1	TGME49_240600-t26_1-p1	TGME49_240600-t26_1-p1	transcript=TGME49_240600-t26_1; gene=TGME49_240600; organism=Toxoplasma_gondii_ME49; gene_product=chaperonin cpn60, putative; transcript_product=chaperonin cpn60, putative; location=TGME49_chrVI:1335457-1339036(+); protein_length=667; sequence_SO=chromosom	1	7	19.2	72.236	667	0	103.2	387880000	32	17			-1	12121000	43236000	196070000	35833000	2.77991e+06	6.95244e+06	7.02811e+06	27782000	2.09674e+07	22662000	3.70897	1.50808	2.20089	5.20899	2.20741	4.93525	0.0015102	0.161197	0.00254302	+			0.45				0.15		1.11748e+08	1.55261e+08	6.14456e+07	1.39407e+07	1.23788e+07
TGME49_240640-t26_1-p1	TGME49_240640-t26_1-p1	TGME49_240640-t26_1-p1	transcript=TGME49_240640-t26_1; gene=TGME49_240640; organism=Toxoplasma_gondii_ME49; gene_product=casein kinase I; transcript_product=casein kinase I; location=TGME49_chrVI:1350786-1354190(+); protein_length=324; sequence_SO=chromosome; SO=protein_coding;	1	2	6.2	37.959	324	0.002805	11.502	8689200	17	2			-1	511130
TGME49_240870-t26_1-p1	TGME49_240870-t26_1-p1	TGME49_240870-t26_1-p1	transcript=TGME49_240870-t26_1; gene=TGME49_240870; organism=Toxoplasma_gondii_ME49; gene_product=beta adaptin protein, putative; transcript_product=beta adaptin protein, putative; location=TGME49_chrVI:1486135-1499617(+); protein_length=924; sequence_SO=c	1	3	5.4	101.99	924	0	17.881	231440000	45	9			-1	5143100	1.69534e+06	2.15899e+06	29342000	3.02017e+06	6.20167e+06	36585000	5.66096e+07	42909000	41511000		-3.29159	2.40038		-2.91091	2.78093		0.103293	0.0337689										6.68079e+06	2.71237e+07	1.60834e+07	5.92188e+06	1.17362e+07
TGME49_242070-t26_1-p1	TGME49_242070-t26_1-p1	TGME49_242070-t26_1-p1	transcript=TGME49_242070-t26_1; gene=TGME49_242070; organism=Toxoplasma_gondii_ME49; gene_product=cAMP-dependent protein kinase regulatory subunit; transcript_product=cAMP-dependent protein kinase regulatory subunit; location=TGME49_chrVI:1867801-1873176(-	1	7	27.3	42.796	385	0	107.99	1262400000	22	28			-1	57381000	139170000	141950000	182600000	6.68891e+06	6.9427e+06	6.46919e+06	193490000	198690000	174330000	4.51721	-0.297894	4.81511	14.3193	-1.491	17.0144	8.32476e-06	0.297065	7.75138e-06	+		+	1	+			1	+	1.00642e+08	3.20334e+08	2.43707e+08	9.95379e+06	1.948e+07
TGME49_242290-t26_1-p1	TGME49_242290-t26_1-p1	TGME49_242290-t26_1-p1	transcript=TGME49_242290-t26_1; gene=TGME49_242290; organism=Toxoplasma_gondii_ME49; gene_product=proteasome subunit alpha1, putative; transcript_product=proteasome subunit alpha1, putative; location=TGME49_chrVI:1941969-1947269(+); protein_length=253; seq	1	4	22.9	28.114	253	0	30.212	315550000	16	13			-1	19722000	30544000	30036000	8.5422e+07	2.81946e+06	1.34094e+07	8.58672e+06	32234000	7.367e+07	31555000	2.63843	0.0215531	2.61687	3.91817	0.0381292	4.00289	0.00672784	0.980681	0.00710362				0.15				0.15		7.88451e+07	1.3771e+08	1.5406e+08	8.88521e+06	1.17121e+07
TGME49_242330-t26_1-p1	TGME49_242330-t26_1-p1	TGME49_242330-t26_1-p1	transcript=TGME49_242330-t26_1; gene=TGME49_242330; organism=Toxoplasma_gondii_ME49; gene_product=ribosomal protein RPS5; transcript_product=ribosomal protein RPS5; location=TGME49_chrVI:1972872-1973938(-); protein_length=192; sequence_SO=chromosome; SO=pr	1	7	50.5	21.613	192	0	194.43	2410800000	11	53			-1	219160000	367930000	302720000	370970000	1.20241e+07	4.07413e+06	7.7266e+06	166010000	320690000	341260000	5.5787	0.395132	5.18357	12.3951	1.18209	10.1867	1.54301e-05	0.408357	7.42065e-05	+		+	1	+			1	+	6.07595e+08	4.07603e+08	5.99448e+08	1.66782e+07	1.33644e+07
TGME49_242660-t26_1-p1	TGME49_242660-t26_1-p1	TGME49_242660-t26_1-p1	transcript=TGME49_242660-t26_1; gene=TGME49_242660; organism=Toxoplasma_gondii_ME49; gene_product=vacuolar sorting protein 35, putative; transcript_product=vacuolar sorting protein 35, putative; location=TGME49_chrVI:2163415-2172491(-); protein_length=852;	1	2	4.7	95.635	852	0	13.106	35426000	44	9			-1	805140	7376300	9208500	10312000	1.09639e+07	9.09003e+06	8.83342e+06	1.91399e+06	4.21723e+06	2.93738e+06	-0.109945	1.62824		-0.33729	4.73897		0.763037	0.022393							0.05				1.92199e+07	6.71423e+06	1.47835e+07	4.29132e+06	6.52165e+06
TGME49_243570-t26_1-p1	TGME49_243570-t26_1-p1	TGME49_243570-t26_1-p1	transcript=TGME49_243570-t26_1; gene=TGME49_243570; organism=Toxoplasma_gondii_ME49; gene_product=ribosomal protein RPS26; transcript_product=ribosomal protein RPS26; location=TGME49_chrVI:2725178-2726419(-); protein_length=112; sequence_SO=chromosome; SO=	1	2	21.4	12.725	112	0	302.76	579580000	5	20			-1	115920000	103390000	7.0859e+07	100270000	982198	3.38788e+06	1.76809e+07	36347000	37860000	105990000	4.536	0.777476	3.75852	4.87238	1.62044	3.64926	0.00214696	0.26422	0.0108534	+			0.9				0.25		2.8894e+08	1.16138e+08	4.12004e+08	6.04691e+06	7.07774e+06
TGME49_243580-t26_1-p1	TGME49_243580-t26_1-p1	TGME49_243580-t26_1-p1	transcript=TGME49_243580-t26_1; gene=TGME49_243580; organism=Toxoplasma_gondii_ME49; gene_product=Hit family protein involved in cell-cycle regulation, putative; transcript_product=Hit family protein involved in cell-cycle regulation, putative; location=TG	1	3	23.2	30.516	276	0	92.184	429750000	13	11			-1	33058000	6.9573e+07	6.7995e+07	70547000	3.56177e+06	2.6854e+06	4.4049e+06	50689000	1.42945e+06	1.51561e+06	4.31716	3.85646		12.8326	2.66437		1.30954e-05	0.117533		+			0.85						8.3022e+07	1.58413e+07	1.67261e+08	6.7858e+06	1.03101e+07
TGME49_243600-t26_1-p1	TGME49_243600-t26_1-p1	TGME49_243600-t26_1-p1	transcript=TGME49_243600-t26_1; gene=TGME49_243600; organism=Toxoplasma_gondii_ME49; gene_product=acetyltransferase, GNAT family protein; transcript_product=acetyltransferase, GNAT family protein; location=TGME49_chrVI:2745412-2746962(-); protein_length=51	1	2	6.4	55.426	516	0	12.075	4723000	31	4			-1	152360																												2.5401e+06	2.79681e+06	4.06748e+06	5.06382e+06	1.13644e+07
TGME49_243710-t26_1-p1	TGME49_243710-t26_1-p1	TGME49_243710-t26_1-p1	transcript=TGME49_243710-t26_1; gene=TGME49_243710; organism=Toxoplasma_gondii_ME49; gene_product=t-complex protein beta subunit; transcript_product=t-complex protein beta subunit; location=TGME49_chrVI:2803485-2811554(+); protein_length=568; sequence_SO=c	1	7	20.2	61.472	568	0	183.78	642010000	29	23			-1	22138000	8.9901e+07	118620000	9.2371e+07	6.01652e+06	1.57324e+07	4.64022e+06	67249000	95337000	63763000	3.71035	0.422928	3.28742	7.4397	1.70665	6.43124	0.00020162	0.242622	0.000665854	+		+	1	+			0.85		1.47318e+08	1.50497e+08	1.89676e+08	1.28993e+07	1.39566e+07
TGME49_243730-t26_1-p1	TGME49_243730-t26_1-p1	TGME49_243730-t26_1-p1	transcript=TGME49_243730-t26_1; gene=TGME49_243730; organism=Toxoplasma_gondii_ME49; gene_product=rhoptry protein ROP9; transcript_product=rhoptry protein ROP9; location=TGME49_chrVI:2819522-2822066(+); protein_length=353; sequence_SO=chromosome; SO=protei	1	4	23.2	37.667	353	0	29.719	425370000	21	19			-1	20256000	8.7698e+07	55835000	63014000	2.02679e+06	9.70656e+06	2.46423e+06	44859000	5.1425e+07	6.4225e+07	4.21196	0.352795	3.85916	6.88916	1.33821	6.25538	0.000319215	0.344855	0.000773001	+		+	0.85				0.65		1.5427e+08	1.1531e+08	9.92525e+07	9.22417e+06	1.56991e+07
TGME49_243800-t26_1-p1	TGME49_243800-t26_1-p1	TGME49_243800-t26_1-p1	transcript=TGME49_243800-t26_1; gene=TGME49_243800; organism=Toxoplasma_gondii_ME49; gene_product=long-chain fatty acid CoA ligase, putative; transcript_product=long-chain fatty acid CoA ligase, putative; location=TGME49_chrVI:2864312-2874635(-); protein_l	1	5	11.1	83.507	758	0	45.123	101490000	32	13			-1	3171600	5061300	87778000	1.3759e+07	1.6085e+07	5.48396e+06	4.7143e+06	7.06683e+06	1.47826e+06	1.92388e+06	1.29257	2.74954		1.28613	2.31393		0.260548	0.147554											1.58373e+07	8.58941e+07	1.77505e+07	1.08068e+07	1.43292e+07
TGME49_243930-t26_1-p1	TGME49_243930-t26_1-p1	TGME49_243930-t26_1-p1	transcript=TGME49_243930-t26_1; gene=TGME49_243930; organism=Toxoplasma_gondii_ME49; gene_product=hypothetical protein; transcript_product=hypothetical protein; location=TGME49_chrVI:2894467-2899469(-); protein_length=943; sequence_SO=chromosome; SO=protei	1	9	14.7	101.35	943	0	323.31	970260000	34	65			-1	28537000	127400000	147100000	154860000	4.93729e+06	9.671e+06	7.424e+06	114190000	7.6257e+07	119700000	4.33304	0.492442	3.8406	11.7524	1.98269	9.99076	1.91988e-05	0.194173	8.0376e-05	+		+	1	+			1	+	1.43101e+08	1.51358e+08	2.04343e+08	1.58975e+07	1.81516e+07
TGME49_243950-t26_1-p1	TGME49_243950-t26_1-p1	TGME49_243950-t26_1-p1	transcript=TGME49_243950-t26_1; gene=TGME49_243950; organism=Toxoplasma_gondii_ME49; gene_product=prohibitin, putative; transcript_product=prohibitin, putative; location=TGME49_chrVI:2906238-2908608(+); protein_length=271; sequence_SO=chromosome; SO=protei	1	2	14.8	30.221	271	0	72.986	219500000	15	16			-1	14633000	48041000	5.9455e+07	58217000	9.91877e+06	7.12125e+06	1.13263e+07	3.15871e+06	3.2874e+06	4.00085e+06	2.56646	3.9889		7.52213	19.7105		0.000190657	0.000311264		+	+		0.75		0.95				6.01498e+07	9.22375e+07	6.90374e+07	3.79076e+06	8.94032e+06
TGME49_243960-t26_1-p1	TGME49_243960-t26_1-p1	TGME49_243960-t26_1-p1	transcript=TGME49_243960-t26_1; gene=TGME49_243960; organism=Toxoplasma_gondii_ME49; gene_product=nuclear transport factor 2 (ntf2) domain-containing protein; transcript_product=nuclear transport factor 2 (ntf2) domain-containing protein; location=TGME49_c	1	4	10.5	84.195	797	0	32.627	45585000	35	8			-1	1302400																												1.5033e+07	9.75402e+06	4.31836e+06	7.23109e+06	1.00543e+07
TGME49_244110-t26_1-p1	TGME49_244110-t26_1-p1	TGME49_244110-t26_1-p1	transcript=TGME49_244110-t26_1; gene=TGME49_244110; organism=Toxoplasma_gondii_ME49; gene_product=nucleosome assembly protein (nap) protein; transcript_product=nucleosome assembly protein (nap) protein; location=TGME49_chrVI:3029432-3035090(+); protein_len	1	4	18.7	48.586	433	0	323.31	528940000	17	18			-1	31114000	83094000	7.4671e+07	86970000	1.12333e+06	8.6451e+06	6.78812e+06	65481000	80506000	64415000	4.33297	0.222747	4.11023	5.88415	1.15995	5.40414	0.000755712	0.416151	0.00159142	+		+	1	+			0.9		2.42004e+08	6.30065e+07	7.62856e+07	1.05283e+07	1.46151e+07
TGME49_244200-t26_1-p1	TGME49_244200-t26_1-p1	TGME49_244200-t26_1-p1	transcript=TGME49_244200-t26_1; gene=TGME49_244200; organism=Toxoplasma_gondii_ME49; gene_product=2-oxoglutarate dehydrogenase e1 component, mitochondrial precursor, putative; transcript_product=2-oxoglutarate dehydrogenase e1 component, mitochondrial prec	1	14	26.4	124.26	1116	0	223.96	1184300000	47	46			-1	25198000	198920000	297100000	124510000	1.25546e+06	6.24939e+06	4.71603e+06	116520000	145230000	55812000	5.86716	0.987278	4.87988	9.00319	1.99751	7.12015	7.07708e-05	0.192257	0.000405795	+		+	1	+			0.9		1.68492e+08	2.75431e+08	2.43602e+08	1.93704e+07	6.78694e+07
TGME49_244250-t26_1-p1	TGME49_244250-t26_1-p1	TGME49_244250-t26_1-p1	transcript=TGME49_244250-t26_1; gene=TGME49_244250; organism=Toxoplasma_gondii_ME49; gene_product=hypothetical protein; transcript_product=hypothetical protein; location=TGME49_chrVI:3138486-3141338(-); protein_length=616; sequence_SO=chromosome; SO=protei	1	10	36	62.902	616	0	323.31	234400000	18	41			-1	13022000	637016	1.40295e+06	17429000	3.09962e+06	1.11399e+07	4.76709e+06	12955000	13901000	1.26235e+07		-2.39644	1.26258		-1.95211	2.53906		0.196536	0.0467436										3.59525e+07	1.07661e+08	8.54405e+07	1.69193e+07	1.67726e+07
TGME49_244280-t26_1-p1	TGME49_244280-t26_1-p1	TGME49_244280-t26_1-p1	transcript=TGME49_244280-t26_1; gene=TGME49_244280; organism=Toxoplasma_gondii_ME49; gene_product=hypothetical protein; transcript_product=hypothetical protein; location=TGME49_chrVI:3156401-3156790(+); protein_length=129; sequence_SO=chromosome; SO=protei	1	4	51.2	14.22	129	0	323.31	628680000	8	40			-1	78585000	6.3042e+07	69796000	9.3175e+07	4.09877e+06	3.66825e+06	1.64088e+07	95169000	112610000	9.296e+07	3.56617	-0.426988	3.99316	5.96487	-1.87322	6.66185	0.000709127	0.210176	0.000565166	+		+	0.75				1	+	1.17141e+08	7.38071e+07	1.27437e+08	1.01919e+07	1.5236e+07
TGME49_244320-t26_1-p1	TGME49_244320-t26_1-p1	TGME49_244320-t26_1-p1	transcript=TGME49_244320-t26_1; gene=TGME49_244320; organism=Toxoplasma_gondii_ME49; gene_product=ribosomal protein RPL24; transcript_product=ribosomal protein RPL24; location=TGME49_chrVI:3188303-3191038(+); protein_length=291; sequence_SO=chromosome; SO=	1	3	11.7	32.693	291	0	17.957	419450000	15	16			-1	27964000	110350000	52708000	8.5911e+07	4.68037e+06	5.70597e+06	1.08989e+07	11752000	15210000	7.4018e+07	3.58182	1.74636	1.83546	7.77115	2.27751	2.47384	0.000158491	0.152476	0.0508589	+			0.95						2.53441e+08	6.38195e+07	8.48915e+07	4.96725e+06	6.71786e+06
TGME49_244460-t26_1-p1	TGME49_244460-t26_1-p1	TGME49_244460-t26_1-p1	transcript=TGME49_244460-t26_1; gene=TGME49_244460; organism=Toxoplasma_gondii_ME49; gene_product=hypothetical protein; transcript_product=hypothetical protein; location=TGME49_chrVI:3278534-3284508(-); protein_length=1239; sequence_SO=chromosome; SO=prote	1	3	3.8	127.3	1239	0	18.724	552230000	48	6			-1	11505000	1.78175e+06	105850000	4.37288e+06	4.90145e+06	1.61471e+07	6.06589e+06	127840000	167930000	123830000		-3.88479	4.145		-2.54923	8.29526		0.126607	0.00018317			+					1	+	9.91852e+06	1.45804e+08	3.17523e+06	4.51059e+06	8.61272e+06
TGME49_244560-t26_1-p1	TGME49_244560-t26_1-p1	TGME49_244560-t26_1-p1	transcript=TGME49_244560-t26_1; gene=TGME49_244560; organism=Toxoplasma_gondii_ME49; gene_product=heat shock protein 90, putative; transcript_product=heat shock protein 90, putative; location=TGME49_chrVI:3358480-3362144(+); protein_length=847; sequence_SO	1	33	47.5	96.822	847	0	323.31	62367000000	47	377			-1	1327000000	5.4274e+09	6.7332e+09	6396500000	4152400000	3565400000	3654700000	6005900000	7.0445e+09	6.043e+09	0.703691	-0.0431021	0.746793	2.25038	-0.225546	2.5828	0.0660752	0.877666	0.0441314										4.24928e+09	4.34929e+09	4.40996e+09	3.10411e+09	5.20193e+09
TGME49_244650-t26_1-p1	TGME49_244650-t26_1-p1	TGME49_244650-t26_1-p1	transcript=TGME49_244650-t26_1; gene=TGME49_244650; organism=Toxoplasma_gondii_ME49; gene_product=eukaryotic initiation factor-5, putative; transcript_product=eukaryotic initiation factor-5, putative; location=TGME49_chrVI:3423227-3426596(+); protein_lengt	1	3	9.7	46.803	414	0	16.899	19340000	23	3			-1	840870																												3.56369e+06	2.24746e+07	4.35614e+06	1.12918e+07	1.11546e+07
TGME49_244690-t26_1-p1	TGME49_244690-t26_1-p1	TGME49_244690-t26_1-p1	transcript=TGME49_244690-t26_1; gene=TGME49_244690; organism=Toxoplasma_gondii_ME49; gene_product=hypothetical protein; transcript_product=hypothetical protein; location=TGME49_chrVI:3452022-3453893(+); protein_length=623; sequence_SO=chromosome; SO=protei	1	2	8.8	65.004	623	0	51.699	44589000	33	8			-1	1351200																												1.1873e+07	1.04022e+06	1.77662e+07	1.13095e+07	1.2088e+07
TGME49_245450-t26_1-p1	TGME49_245450-t26_1-p1	TGME49_245450-t26_1-p1	transcript=TGME49_245450-t26_1; gene=TGME49_245450; organism=Toxoplasma_gondii_ME49; gene_product=hypothetical protein; transcript_product=hypothetical protein; location=TGME49_chrXII:2280248-2281505(+); protein_length=134; sequence_SO=chromosome; SO=prote	1	3	44	15.379	134	0	20.062	47124000	8	6			-1	5890500	20060000	12600000	4.27797e+07	1.20369e+07	8.91824e+06	1.0321e+07	1.36139e+06	3.19331e+06	3.90539e+06	1.0956	3.10495		2.25299	5.10587		0.0659438	0.0173571							0.3				2.62044e+07	1.9534e+07	7.10144e+07	7.93557e+06	6.68227e+06
TGME49_245460-t26_1-p1	TGME49_245460-t26_1-p1	TGME49_245460-t26_1-p1	transcript=TGME49_245460-t26_1; gene=TGME49_245460; organism=Toxoplasma_gondii_ME49; gene_product=ribosomal protein RPS8; transcript_product=ribosomal protein RPS8; location=TGME49_chrXII:2284189-2287999(-); protein_length=205; sequence_SO=chromosome; SO=p	1	8	48.8	23.561	205	0	123.44	3981700000	10	45			-1	398170000	517090000	471740000	539130000	3.11179e+06	1.76828e+07	8.74692e+06	502130000	5.324e+08	4.936e+08	6.01994	-0.00162445	6.02156	9.91743	-0.00949291	9.74038	4.17696e-05	0.994407	9.23471e-05	+		+	1	+			1	+	6.00431e+08	6.01714e+08	6.81168e+08	1.3199e+07	1.63157e+07
TGME49_245490-t26_1-p1	TGME49_245490-t26_1-p1	TGME49_245490-t26_1-p1	transcript=TGME49_245490-t26_1; gene=TGME49_245490; organism=Toxoplasma_gondii_ME49; gene_product=microneme protein MIC8; transcript_product=microneme protein MIC8; location=TGME49_chrXII:2306394-2308448(+); protein_length=684; sequence_SO=chromosome; SO=p	1	7	19.2	74.647	684	0	323.31	591290000	28	66			-1	21118000	9.8952e+07	3.90765e+07	110030000	3.37136e+06	3.59915e+07	2.04953e+06	87700000	8.4913e+07	68398000	3.58014	-0.0865542	3.6667	3.48509	-0.195545	3.63448	0.011727	0.893418	0.0109854				0.9				0.9		1.01505e+08	1.7794e+08	1.53657e+08	1.76527e+07	2.38387e+07
TGME49_245670-t26_1-p1	TGME49_245670-t26_1-p1	TGME49_245670-t26_1-p1	transcript=TGME49_245670-t26_1; gene=TGME49_245670; organism=Toxoplasma_gondii_ME49; gene_product=pyruvate dehydrogenase complex subunit PDH-E1Alpha; transcript_product=pyruvate dehydrogenase complex subunit PDH-E1Alpha; location=TGME49_chrXII:2459097-2463	1	2	4.6	67.459	635	0	13.679	78373000	26	6			-1	3014300	23510000	28967000	1.94313e+07	4.86324e+06	6.33757e+06	4.77726e+06	2.83434e+06	2.64544e+06	14479000	2.16327	2.30981		6.40017	3.25199		0.000484903	0.0758514											4.62989e+07	2.89416e+07	2.16059e+07	4.30946e+06	6.92523e+06
TGME49_245680-t26_1-p1	TGME49_245680-t26_1-p1	TGME49_245680-t26_1-p1	transcript=TGME49_245680-t26_1; gene=TGME49_245680; organism=Toxoplasma_gondii_ME49; gene_product=ribosomal protein RPL21; transcript_product=ribosomal protein RPL21; location=TGME49_chrXII:2465663-2466136(+); protein_length=157; sequence_SO=chromosome; SO	1	5	46.5	17.894	157	0	155.02	593790000	9	25			-1	65976000	69135000	101340000	116530000	5.99258e+06	1.10104e+07	5.82947e+06	66070000	5.886e+07	30753000	3.68388	0.923723	2.76015	9.10025	2.41289	6.22328	6.69297e-05	0.137635	0.000793683	+		+	1	+			0.45		1.02946e+08	1.77698e+08	1.80992e+08	9.74823e+06	8.73035e+06
TGME49_246540-t26_1-p1	TGME49_246540-t26_1-p1	TGME49_246540-t26_1-p1	transcript=TGME49_246540-t26_1; gene=TGME49_246540; organism=Toxoplasma_gondii_ME49; gene_product=cytochrome c1, heme protein; transcript_product=cytochrome c1, heme protein; location=TGME49_chrXII:2840190-2843546(+); protein_length=398; sequence_SO=chromo	1	6	28.4	45.968	398	0	67.918	191020000	19	17			-1	10054000	19752000	7.9223e+07	31076000	6.1707e+06	7.25722e+06	1.08477e+07	33938000	2.82862e+06	3.61994e+06	2.21511	2.3762		4.02686	2.16643		0.00592922	0.165642					0.05						3.72839e+07	1.05934e+08	3.51013e+07	8.58159e+06	1.35408e+07
TGME49_246580-t26_1-p1	TGME49_246580-t26_1-p1	TGME49_246580-t26_1-p1	transcript=TGME49_246580-t26_1; gene=TGME49_246580; organism=Toxoplasma_gondii_ME49; gene_product=hypothetical protein; transcript_product=hypothetical protein; location=TGME49_chrXII:2863310-2866992(+); protein_length=383; sequence_SO=chromosome; SO=prote	1	2	12.5	42.82	383	0	12.368	117610000	20	6			-1	5880600																												2.95899e+06	1.60036e+06	7.24414e+07	4.42551e+06	7.77239e+06
TGME49_247350-t26_1-p1	TGME49_247350-t26_1-p1	TGME49_247350-t26_1-p1	transcript=TGME49_247350-t26_1; gene=TGME49_247350; organism=Toxoplasma_gondii_ME49; gene_product=thioredoxin domain-containing protein; transcript_product=thioredoxin domain-containing protein; location=TGME49_chrXII:3276227-3278343(-); protein_length=312	1	4	22.8	33.676	312	0	129.44	3123100000	8	44			-1	390380000	438390000	397330000	420690000	1.29291e+07	4.65935e+06	4.32987e+06	405210000	479860000	474460000	6.03329	-0.110753	6.14405	12.6686	-0.62082	12.8102	1.37762e-05	0.669151	2.53862e-05	+		+	1	+			1	+	9.22002e+08	6.51584e+08	5.46529e+08	1.40526e+07	1.27183e+07
TGME49_247440-t26_1-p1	TGME49_247440-t26_1-p1	TGME49_247440-t26_1-p1	transcript=TGME49_247440-t26_1; gene=TGME49_247440; organism=Toxoplasma_gondii_ME49; gene_product=hypothetical protein; transcript_product=hypothetical protein; location=TGME49_chrXII:3338791-3339927(-); protein_length=378; sequence_SO=chromosome; SO=prote	1	4	25.7	40.181	378	0	40.84	114190000	14	17			-1	8156300	66498000	20521000	15539000	7.79999e+06	3.02415e+07	6.16159e+06	1.61189e+06	1.88359e+06	3.7006e+06	1.28895	3.62736		1.70368	5.61133		0.146836	0.0117486											8.81995e+07	3.23273e+07	1.83174e+07	1.05967e+07	8.02563e+06
TGME49_247460-t26_1-p1	TGME49_247460-t26_1-p1	TGME49_247460-t26_1-p1	transcript=TGME49_247460-t26_1; gene=TGME49_247460; organism=Toxoplasma_gondii_ME49; gene_product=proliferating cell nuclear antigen PCNA1; transcript_product=proliferating cell nuclear antigen PCNA1; location=TGME49_chrXII:3355042-3357594(-); protein_leng	1	3	15.8	34.551	317	0	19.679	19322000	20	6			-1	966080
TGME49_247470-t26_1-p1	TGME49_247470-t26_1-p1	TGME49_247470-t26_1-p1	transcript=TGME49_247470-t26_1; gene=TGME49_247470; organism=Toxoplasma_gondii_ME49; gene_product=nucleolar protein, putative; transcript_product=nucleolar protein, putative; location=TGME49_chrXII:3359532-3363829(+); protein_length=536; sequence_SO=chromo	1	8	24.8	59.939	536	0	323.31	572310000	27	52			-1	21197000	7.0399e+07	100730000	9.9812e+07	4.77892e+06	1.11786e+07	5.73884e+06	1.34798e+08	7.0314e+07	9.0692e+07	3.72429	-0.0934433	3.81773	8.8238	-0.295286	8.53501	7.9218e-05	0.84433	0.000165185	+		+	0.9				0.75		1.09676e+08	1.27493e+08	1.00012e+08	2.4564e+07	1.12863e+07
TGME49_247510-t26_1-p1	TGME49_247510-t26_1-p1	TGME49_247510-t26_1-p1	transcript=TGME49_247510-t26_1; gene=TGME49_247510; organism=Toxoplasma_gondii_ME49; gene_product=fructose-bisphospatase II; transcript_product=fructose-bisphospatase II; location=TGME49_chrXII:3385801-3389686(+); protein_length=381; sequence_SO=chromosome	1	10	38.1	42.397	381	0	323.31	2102500000	21	74			-1	100120000	290010000	420530000	347140000	1.03682e+07	1.38078e+07	1.96338e+07	131590000	121690000	289200000	4.62621	1.06417	3.56204	12.3542	2.68692	7.78038	1.54301e-05	0.117042	0.000251457	+		+	1	+			1	+	4.13104e+08	4.51507e+08	3.78028e+08	2.11989e+07	1.84619e+07
TGME49_247520-t26_1-p1	TGME49_247520-t26_1-p1	TGME49_247520-t26_1-p1	transcript=TGME49_247520-t26_1; gene=TGME49_247520; organism=Toxoplasma_gondii_ME49; gene_product=hypothetical protein; transcript_product=hypothetical protein; location=TGME49_chrXII:3391763-3392533(-); protein_length=256; sequence_SO=chromosome; SO=prote	1	2	16.4	26.535	256	0	13.041	373130000	11	16			-1	33921000	9.2397e+07	64720000	51667000	2.44422e+06	8.95378e+06	1.30363e+07	8.09793e+07	62964000	5.7944e+07	3.36025	0.0215205	3.33873	5.30876	0.0743466	5.30054	0.00136205	0.969074	0.00174449	+		+	0.7				0.6		1.56985e+08	9.11749e+07	1.0621e+08	4.45296e+06	5.16399e+06
TGME49_247550-t26_1-p1	TGME49_247550-t26_1-p1	TGME49_247550-t26_1-p1	transcript=TGME49_247550-t26_1; gene=TGME49_247550; organism=Toxoplasma_gondii_ME49; gene_product=heat shock protein HSP60; transcript_product=heat shock protein HSP60; location=TGME49_chrXII:3410667-3414639(-); protein_length=575; sequence_SO=chromosome;	1	18	52	60.913	575	0	323.31	59655000000	30	202			-1	1988500000	5.065e+09	5.1289e+09	5210000000	5.6497e+09	5406300000	4608000000	4.9146e+09	5609400000	5.1238e+09	-0.0188205	-0.0205465	0.00172603	-0.0610594	-0.12159	0.00595232	0.956112	0.937041	0.995417										5.9361e+09	5.6338e+09	6.9664e+09	8.43632e+09	4.00255e+09
TGME49_247760-t26_1-p1	TGME49_247760-t26_1-p1	TGME49_247760-t26_1-p1	transcript=TGME49_247760-t26_1; gene=TGME49_247760; organism=Toxoplasma_gondii_ME49; gene_product=AMP-binding enzyme domain-containing protein; transcript_product=AMP-binding enzyme domain-containing protein; location=TGME49_chrXII:3564295-3575355(-); prot	1	6	11.3	86.986	793	0	33.434	50267000	41	12			-1	1226000																												1.66963e+07	1.91838e+07	2.09916e+07	1.83035e+07	1.21545e+07
TGME49_247770-t26_1-p1	TGME49_247770-t26_1-p1	TGME49_247770-t26_1-p1	transcript=TGME49_247770-t26_1; gene=TGME49_247770; organism=Toxoplasma_gondii_ME49; gene_product=hypothetical protein; transcript_product=hypothetical protein; location=TGME49_chrXII:3579927-3580430(+); protein_length=167; sequence_SO=chromosome; SO=prote	1	3	25.7	19.264	167	0	17.239	107220000	10	7			-1	10722000																												3.64556e+07	3.62264e+06	4.89821e+07	1.10266e+07	7.46715e+06
TGME49_248250-t26_1-p1	TGME49_248250-t26_1-p1	TGME49_248250-t26_1-p1	transcript=TGME49_248250-t26_1; gene=TGME49_248250; organism=Toxoplasma_gondii_ME49; gene_product=translation initiation factor IF-2, putative; transcript_product=translation initiation factor IF-2, putative; location=TGME49_chrXII:3762415-3764626(-); prot	1	2	25.9	12.567	112	0	78.613	834650000	8	17			-1	104330000	53971000	7.48076e+07	64594000	1.25215e+08	7.9467e+07	9.8054e+07	134290000	97728000	102070000	-0.634499	-0.786923	0.152424	-1.83812	-3.38185	0.459347	0.120405	0.0688574	0.68091										7.2468e+07	5.78805e+07	1.02563e+08	7.37843e+07	1.07534e+08
TGME49_248340-t26_1-p1	TGME49_248340-t26_1-p1	TGME49_248340-t26_1-p1	transcript=TGME49_248340-t26_1; gene=TGME49_248340; organism=Toxoplasma_gondii_ME49; gene_product=GTP-binding nuclear protein ran/tc4; transcript_product=GTP-binding nuclear protein ran/tc4; location=TGME49_chrXII:3816745-3819802(+); protein_length=229; se	1	8	42.8	25.997	229	0	73.894	3496600000	14	33			-1	249760000	338070000	430730000	413820000	1.2843e+06	8.45713e+06	249110000	294280000	526580000	415720000	4.8143	-0.0321151	4.84641	2.94549	-0.115762	2.82343	0.0245774	0.939984	0.0318728										4.24969e+08	8.20787e+08	4.52426e+08	1.11658e+07	1.25472e+07
TGME49_248460-t26_1-p1	TGME49_248460-t26_1-p1	TGME49_248460-t26_1-p1	transcript=TGME49_248460-t26_1; gene=TGME49_248460; organism=Toxoplasma_gondii_ME49; gene_product=ubiquitin, putative; transcript_product=ubiquitin, putative; location=TGME49_chrXII:3870805-3872909(+); protein_length=216; sequence_SO=chromosome; SO=protein	1	2	15.3	24.405	216	0	13.411	93895000	13	8			-1	7222700	17769000	4.89907e+07	17228000	3.81918e+06	5.93377e+06	7.40378e+06	2.02839e+07	17167000	23537000	2.16064	0.290573	1.87007	4.24054	0.628556	5.13186	0.00452107	0.664816	0.00208083										4.44772e+07	1.34217e+07	1.87284e+07	5.98768e+06	1.26245e+07
TGME49_248480-t26_1-p1	TGME49_248480-t26_1-p1	TGME49_248480-t26_1-p1	transcript=TGME49_248480-t26_1; gene=TGME49_248480; organism=Toxoplasma_gondii_ME49; gene_product=ribosomal protein RPS9; transcript_product=ribosomal protein RPS9; location=TGME49_chrXII:3884353-3886214(+); protein_length=188; sequence_SO=chromosome; SO=p	1	2	14.9	21.684	188	0	12.782	827710000	9	19			-1	91967000	193100000	184620000	147360000	3.25745e+06	4.30532e+06	4.51591e+06	3.03942e+06	5.29065e+06	107870000	5.44665	3.85481		16.4513	2.82328		5.22711e-06	0.109551		+			1	+					2.6248e+08	2.72183e+08	2.07441e+08	2.4729e+06	1.05899e+07
TGME49_248510-t26_1-p1	TGME49_248510-t26_1-p1	TGME49_248510-t26_1-p1	transcript=TGME49_248510-t26_1; gene=TGME49_248510; organism=Toxoplasma_gondii_ME49; gene_product=hypothetical protein; transcript_product=hypothetical protein; location=TGME49_chrXII:3895882-3935995(-); protein_length=11933; sequence_SO=chromosome; SO=pro	1	2	0.3	1295.6	11933	0.002751	11.247	189250000	550	2			-1	344080																												2.37631e+08	2.82549e+07	3.74045e+06	3.36908e+06	8.72541e+06
TGME49_248600-t26_1-p1	TGME49_248600-t26_1-p1	TGME49_248600-t26_1-p1	transcript=TGME49_248600-t26_1; gene=TGME49_248600; organism=Toxoplasma_gondii_ME49; gene_product=aspartate aminotransferase; transcript_product=aspartate aminotransferase; location=TGME49_chrXII:4017578-4025426(-); protein_length=597; sequence_SO=chromoso	1	6	20.1	66.197	597	0	52.845	449780000	34	23			-1	13229000	111230000	57877000	58609000	1.60314e+07	9.7967e+06	5.29186e+06	59001000	43777000	38630000	2.94216	0.639651	2.30251	5.85313	1.85593	4.9175	0.00077488	0.212215	0.00258479	+			0.8				0.35		1.71965e+08	6.3697e+07	1.28251e+08	1.3854e+07	2.25094e+07
TGME49_248630-t26_1-p1	TGME49_248630-t26_1-p1	TGME49_248630-t26_1-p1	transcript=TGME49_248630-t26_1; gene=TGME49_248630; organism=Toxoplasma_gondii_ME49; gene_product=actin-related protein ARP1; transcript_product=actin-related protein ARP1; location=TGME49_chrXII:4034495-4039761(-); protein_length=383; sequence_SO=chromoso	1	2	8.4	42.346	383	0.0053763	10.913	15008000	18	3			-1	833760																												3.59597e+06	4.94555e+06	9.62394e+06	5.1761e+06	5.7837e+06
TGME49_248700-t26_1-p1	TGME49_248700-t26_1-p1	TGME49_248700-t26_1-p1	transcript=TGME49_248700-t26_1; gene=TGME49_248700; organism=Toxoplasma_gondii_ME49; gene_product=alveolin domain containing intermediate filament IMC12; transcript_product=alveolin domain containing intermediate filament IMC12; location=TGME49_chrXII:4100	1	5	31.8	29.762	277	0	34.819	707800000	12	21			-1	58983000	101140000	8.414e+07	132500000	4.89273e+06	5.39319e+06	1.34544e+07	98251000	9.4142e+07	89231000	3.87766	0.150046	3.72762	8.2267	0.65061	8.28315	0.000115023	0.651835	0.000183721	+		+	1	+			1	+	1.31903e+08	1.77629e+08	2.53625e+08	9.61244e+06	1.59303e+07
TGME49_248740-t26_1-p1	TGME49_248740-t26_1-p1	TGME49_248740-t26_1-p1	transcript=TGME49_248740-t26_1; gene=TGME49_248740; organism=Toxoplasma_gondii_ME49; gene_product=hypothetical protein; transcript_product=hypothetical protein; location=TGME49_chrXII:4133995-4141267(-); protein_length=1241; sequence_SO=chromosome; SO=prot	1	2	3.1	134.98	1241	0.0054127	10.954	8543000	40	4			-1	213580																												2.01486e+06	1.16333e+06	7.9101e+06	3.78036e+06	7.09933e+06
TGME49_248810-t26_1-p1	TGME49_248810-t26_1-p1	TGME49_248810-t26_1-p1	transcript=TGME49_248810-t26_1; gene=TGME49_248810; organism=Toxoplasma_gondii_ME49; gene_product=nuclear factor NF7; transcript_product=nuclear factor NF7; location=TGME49_chrXII:4186912-4190953(+); protein_length=497; sequence_SO=chromosome; SO=protein_c	1	7	22.3	54.282	497	0	42.984	333140000	26	18			-1	12813000	5.3521e+07	32763000	90981000	9.95604e+06	5.29828e+06	4.8752e+06	26785000	32003000	6.06128e+07	3.09232	0.539495	2.55283	6.31	1.08597	5.54799	0.000525385	0.443573	0.00138612	+			0.55				0.3		9.44426e+07	1.40268e+08	1.07942e+08	1.48756e+07	1.25088e+07
TGME49_248880-t26_1-p1	TGME49_248880-t26_1-p1	TGME49_248880-t26_1-p1	transcript=TGME49_248880-t26_1; gene=TGME49_248880; organism=Toxoplasma_gondii_ME49; gene_product=GTPase RAB7; transcript_product=GTPase RAB7; location=TGME49_chrXII:4237138-4242327(-); protein_length=432; sequence_SO=chromosome; SO=protein_coding; is_pseu	1	6	16	47.712	432	0	56.293	6275400000	23	34			-1	272840000	447820000	452340000	427400000	6.0275e+08	475220000	448270000	814050000	596960000	6.634e+08	-0.189537	-0.632239	0.442702	-0.599367	-3.2029	1.41869	0.593339	0.0796962	0.221212										9.11722e+08	5.55348e+08	7.76136e+08	5.54225e+08	7.57794e+08
TGME49_249180-t26_1-p1	TGME49_249180-t26_1-p1	TGME49_249180-t26_1-p1	transcript=TGME49_249180-t26_1; gene=TGME49_249180; organism=Toxoplasma_gondii_ME49; gene_product=bifunctional dihydrofolate reductase-thymidylate synthase; transcript_product=bifunctional dihydrofolate reductase-thymidylate synthase; location=TGME49_chrXI	1	9	28	68.751	610	0	323.31	778560000	32	56			-1	24330000	82667000	152710000	100980000	3.94856e+06	4.76913e+06	7.31421e+06	114920000	9.4448e+07	8.9e+07	4.39202	0.133383	4.25864	10.9042	0.461366	12.0692	2.55685e-05	0.743405	3.22994e-05	+		+	0.95				0.95		1.42491e+08	2.24675e+08	2.05062e+08	1.17317e+07	1.19743e+07
TGME49_249240-t26_1-p1	TGME49_249240-t26_1-p1	TGME49_249240-t26_1-p1	transcript=TGME49_249240-t26_1; gene=TGME49_249240; organism=Toxoplasma_gondii_ME49; gene_product=calmodulin, putative; transcript_product=calmodulin, putative; location=TGME49_chrXII:4392465-4394111(-); protein_length=149; sequence_SO=chromosome; SO=prote	1	3	38.9	16.805	149	0	278.23	3553400000	9	21			-1	394820000	477840000	266200000	219220000	8.39482e+06	7.56596e+06	383960000	9.6583e+08	4.8795e+08	394070000	3.38638	-0.911846	4.29823	2.41887	-1.96065	2.92634	0.0521779	0.19617	0.027787										7.57761e+08	3.30983e+08	2.95126e+08	6.01166e+06	1.22675e+07
TGME49_249250-t26_1-p1	TGME49_249250-t26_1-p1	TGME49_249250-t26_1-p1	transcript=TGME49_249250-t26_1; gene=TGME49_249250; organism=Toxoplasma_gondii_ME49; gene_product=ribosomal protein RPL35A; transcript_product=ribosomal protein RPL35A; location=TGME49_chrXII:4397271-4398997(+); protein_length=112; sequence_SO=chromosome;	1	3	25.9	12.847	112	0	57.582	915070000	6	25			-1	152510000	115660000	8.4203e+07	162840000	5.85227e+06	2.21408e+07	8.46635e+06	105400000	112000000	132720000	3.49916	0.00584309	3.49332	6.38205	0.0197923	6.70919	0.000490806	0.988921	0.000547766	+		+	0.95				0.95		2.30009e+08	3.00396e+08	2.43135e+08	7.83889e+06	1.08159e+07
TGME49_249260-t26_1-p1	TGME49_249260-t26_1-p1	TGME49_249260-t26_1-p1	transcript=TGME49_249260-t26_1; gene=TGME49_249260; organism=Toxoplasma_gondii_ME49; gene_product=cell-cycle-associated protein kinase CDK, putative; transcript_product=cell-cycle-associated protein kinase CDK, putative; location=TGME49_chrXII:4401870-4413	1	2	0.9	212.04	1908	0.0028653	11.713	1662500000	83	15			-1	20030000	141160000	144590000	147390000	197210000	8.67498e+07	138330000	192220000	183950000	192310000	0.115386	-0.392189	0.507576	0.295707	-2.39808	1.33088	0.788659	0.138516	0.249385										1.84146e+08	1.57833e+08	1.64349e+08	1.31602e+08	8.5195e+07
TGME49_249270-t26_1-p1	TGME49_249270-t26_1-p1	TGME49_249270-t26_1-p1	transcript=TGME49_249270-t26_1; gene=TGME49_249270; organism=Toxoplasma_gondii_ME49; gene_product=protein disulfide isomerase-related protein (provisional), putative; transcript_product=protein disulfide isomerase-related protein (provisional), putative; l	1	7	20.8	59.94	547	0	323.31	2624000000	26	76			-1	100920000	283850000	439850000	429140000	2.24576e+06	9.62538e+06	1.39819e+07	302860000	360220000	399080000	5.81188	0.0997938	5.71208	8.66324	0.38898	8.45051	8.67956e-05	0.791146	0.000171366	+		+	1	+			1	+	4.32147e+08	5.61594e+08	6.20294e+08	2.02986e+07	9.38209e+06
TGME49_249390-t26_1-p1	TGME49_249390-t26_1-p1	TGME49_249390-t26_1-p1	transcript=TGME49_249390-t26_1; gene=TGME49_249390; organism=Toxoplasma_gondii_ME49; gene_product=glutamate/leucine/phenylalanine/valine dehydrogenase family protein; transcript_product=glutamate/leucine/phenylalanine/valine dehydrogenase family protein; l	1	21	30.2	135.7	1206	0	268.66	1912000000	57	93			-1	33544000	375200000	431570000	278180000	6.43345e+06	8.84225e+06	9.82383e+06	138200000	123240000	187650000	5.43285	1.27233	4.16052	15.2739	4.66069	12.2255	6.78298e-06	0.0237202	3.12664e-05	+		+	1	+			1	+	2.57315e+08	4.19557e+08	2.20261e+08	1.80225e+07	2.29463e+07
TGME49_249530-t26_1-p1	TGME49_249530-t26_1-p1	TGME49_249530-t26_1-p1	transcript=TGME49_249530-t26_1; gene=TGME49_249530; organism=Toxoplasma_gondii_ME49; gene_product=exportin 1, putative; transcript_product=exportin 1, putative; location=TGME49_chrXII:4590841-4605940(+); protein_length=1125; sequence_SO=chromosome; SO=prot	1	3	4.2	129.09	1125	0	17.321	55002000	61	4			-1	901680																												8.40849e+07	3.11008e+06	5.07547e+06	6.63031e+06	1.51e+07
TGME49_249590-t26_1-p1	TGME49_249590-t26_1-p1	TGME49_249590-t26_1-p1	transcript=TGME49_249590-t26_1; gene=TGME49_249590; organism=Toxoplasma_gondii_ME49; gene_product=proteasome subunit alpha type 5-2, putative; transcript_product=proteasome subunit alpha type 5-2, putative; location=TGME49_chrXII:4667213-4670933(+); protei	1	3	16.7	28.279	258	0	17.855	255750000	12	5			-1	21313000	1.65511e+06	1.63736e+06	2.45921e+06	58021000	3.67889e+06	6.55161e+06	92368000	4.67113e+07	86064000		-5.25529	2.68424		-15.0195	2.71752		0.000360533	0.036772		-				1	-			1.08343e+07	2.8713e+06	3.25317e+06	6.78355e+07	7.71412e+06
TGME49_249610-t26_1-p1	TGME49_249610-t26_1-p1	TGME49_249610-t26_1-p1	transcript=TGME49_249610-t26_1; gene=TGME49_249610; organism=Toxoplasma_gondii_ME49; gene_product=hypothetical protein; transcript_product=hypothetical protein; location=TGME49_chrXII:4682833-4692564(-); protein_length=1201; sequence_SO=chromosome; SO=prot	1	2	2.7	136	1201	0	173.67	13566000	51	6			-1	266000	7.9839e+06	4904800	9.36381e+06	9.97135e+06	4.3597e+06	1.01823e+07	1.94997e+06	1.85134e+06	3.99754e+06	-0.0905398	1.55575		-0.194638	3.72857		0.860941	0.052381											9.19492e+06	9.74995e+06	4.24549e+07	9.33724e+06	9.83029e+06
TGME49_249780-t26_1-p1	TGME49_249780-t26_1-p1	TGME49_249780-t26_1-p1	transcript=TGME49_249780-t26_1; gene=TGME49_249780; organism=Toxoplasma_gondii_ME49; gene_product=hypothetical protein; transcript_product=hypothetical protein; location=TGME49_chrXII:4796409-4797395(-); protein_length=328; sequence_SO=chromosome; SO=prote	1	3	20.4	35.574	328	0	21.401	171420000	14	9			-1	12244000	37544000	4.84485e+07	67512000	5.89364e+06	9.28401e+06	6.4608e+06	6.15746e+06	5.31362e+06	2.97724e+06	2.81345	3.43332		7.44183	9.10565		0.00020162	0.0018972		+	+		0.6		0.9				5.94991e+07	8.36115e+07	8.99329e+07	3.63135e+06	4.97532e+06
TGME49_249900-t26_1-p1	TGME49_249900-t26_1-p1	TGME49_249900-t26_1-p1	transcript=TGME49_249900-t26_1; gene=TGME49_249900; organism=Toxoplasma_gondii_ME49; gene_product=adenine nucleotide translocator, putative; transcript_product=adenine nucleotide translocator, putative; location=TGME49_chrXII:4937491-4938447(+); protein_le	1	14	46.5	35.255	318	0	323.31	5734400000	21	113			-1	273070000	604440000	683840000	664250000	1.16295e+07	4.32413e+06	3.58301e+06	689630000	8.2693e+08	886200000	6.84642	-0.293412	7.13983	14.0676	-1.53445	14.4678	9.33577e-06	0.285516	1.38116e-05	+		+	1	+			1	+	5.26718e+08	7.18617e+08	7.15838e+08	1.53156e+07	1.79979e+07
TGME49_249990-t26_1-p1	TGME49_249990-t26_1-p1	TGME49_249990-t26_1-p1	transcript=TGME49_249990-t26_1; gene=TGME49_249990; organism=Toxoplasma_gondii_ME49; gene_product=hypothetical protein; transcript_product=hypothetical protein; location=TGME49_chrXII:4973183-4977966(-); protein_length=838; sequence_SO=chromosome; SO=prote	1	9	18.5	92.585	838	0	274.49	493290000	43	34			-1	11472000	63628000	74659000	76324000	3.44499e+06	1.09982e+07	3.47543e+06	48645000	88571000	70443000	3.809	0.0855108	3.72349	7.5364	0.309427	6.8972	0.000188922	0.836246	0.000476376	+		+	0.8				0.65		9.75156e+07	1.81926e+08	8.64974e+07	1.22554e+07	1.4739e+07
TGME49_250340-t26_1-p1	TGME49_250340-t26_1-p1	TGME49_250340-t26_1-p1	transcript=TGME49_250340-t26_1; gene=TGME49_250340; organism=Toxoplasma_gondii_ME49; gene_product=centrin 2; transcript_product=centrin 2; location=TGME49_chrXII:5057773-5059554(-); protein_length=170; sequence_SO=chromosome; SO=protein_coding; is_pseudo=f	1	2	17.6	19.153	170	0	12.312	42212000	10	3			-1	4221200																												2.23473e+06	9.38453e+06	2.56446e+07	3.87813e+06	5.30414e+06
TGME49_250710-t26_1-p1	TGME49_250710-t26_1-p1	TGME49_250710-t26_1-p1	transcript=TGME49_250710-t26_1; gene=TGME49_250710; organism=Toxoplasma_gondii_ME49; gene_product=microneme protein MIC10; transcript_product=microneme protein MIC10; location=TGME49_chrXII:5143982-5144578(+); protein_length=198; sequence_SO=chromosome; SO	1	7	20.7	23.113	198	0	323.31	2880000000	6	53			-1	479990000	457720000	508770000	384560000	2.41656e+07	3.43776e+06	5.95073e+06	311980000	264690000	388290000	5.82228	0.493932	5.32835	8.55215	2.11784	7.57499	9.12047e-05	0.171251	0.000292011	+		+	1	+			1	+	8.85382e+08	8.78883e+08	6.28195e+08	1.06356e+07	8.90887e+06
TGME49_250770-t26_1-p1	TGME49_250770-t26_1-p1	TGME49_250770-t26_1-p1	transcript=TGME49_250770-t26_1; gene=TGME49_250770; organism=Toxoplasma_gondii_ME49; gene_product=eukaryotic initiation factor-4A, putative; transcript_product=eukaryotic initiation factor-4A, putative; location=TGME49_chrXII:5196465-5198502(-); protein_le	1	17	65.5	46.673	412	0	323.31	24848000000	23	159			-1	1080400000	3443800000	3735100000	3559700000	6.3413e+08	8.0023e+08	531780000	2041100000	2109300000	2826400000	2.46889	0.637276	1.83161	7.56294	3.07589	5.59449	0.000185857	0.0884384	0.00133371	+			1	+					2.67638e+09	2.69777e+09	2.7276e+09	5.29861e+08	1.9552e+09
TGME49_250820-t26_1-p1	TGME49_250820-t26_1-p1	TGME49_250820-t26_1-p1	transcript=TGME49_250820-t26_1; gene=TGME49_250820; organism=Toxoplasma_gondii_ME49; gene_product=hypothetical protein; transcript_product=hypothetical protein; location=TGME49_chrXII:5243205-5247719(+); protein_length=1156; sequence_SO=chromosome; SO=prot	1	3	4.5	120.89	1156	0	17.366	4332600	58	3			-1	74700
TGME49_251500-t26_1-p1	TGME49_251500-t26_1-p1	TGME49_251500-t26_1-p1	transcript=TGME49_251500-t26_1; gene=TGME49_251500; organism=Toxoplasma_gondii_ME49; gene_product=eukaryotic initiation factor-3, subunit 3, putative; transcript_product=eukaryotic initiation factor-3, subunit 3, putative; location=TGME49_chrXII:5431564-54	1	4	12.7	65.713	600	0	30.361	165180000	23	15			-1	7181700	22060000	22850000	21907000	6.6874e+06	6.44492e+06	4.7016e+06	1.48998e+07	27776000	26653000	1.92268	0.000528922	1.92215	5.94732	0.00179805	5.1212	0.000716181	0.998628	0.00209732										7.88986e+07	4.29523e+07	5.24113e+07	1.07148e+07	1.38767e+07
TGME49_251540-t26_1-p1	TGME49_251540-t26_1-p1	TGME49_251540-t26_1-p1	transcript=TGME49_251540-t26_1; gene=TGME49_251540; organism=Toxoplasma_gondii_ME49; gene_product=dense granule protein GRA9; transcript_product=dense granule protein GRA9; location=TGME49_chrXII:5450509-5452072(+); protein_length=318; sequence_SO=chromoso	1	3	17	35.338	318	0	201.6	370680000	17	16			-1	21804000	36602000	24159000	5.34864e+07	1.10576e+07	8.08131e+06	1.54111e+07	4.9743e+06	228310000	2.88659e+06	1.70066	1.28358		3.94813	0.751823		0.00651984	0.602905					0.2						6.48037e+07	6.07746e+07	2.7517e+08	9.20256e+06	1.63093e+07
TGME49_251680-t26_1-p1	TGME49_251680-t26_1-p1	TGME49_251680-t26_1-p1	transcript=TGME49_251680-t26_1; gene=TGME49_251680; organism=Toxoplasma_gondii_ME49; gene_product=histamine-releasing factor, putative; transcript_product=histamine-releasing factor, putative; location=TGME49_chrXII:5528607-5530436(-); protein_length=171;	1	3	43.9	19.172	171	0	35.65	160870000	5	5			-1	32174000																												1.98891e+08	2.7666e+07	5.08882e+06	1.02185e+07	7.18475e+06
TGME49_251690-t26_1-p1	TGME49_251690-t26_1-p1	TGME49_251690-t26_1-p1	transcript=TGME49_251690-t26_1; gene=TGME49_251690; organism=Toxoplasma_gondii_ME49; gene_product=seryl-tRNA synthetase, cytoplasmic, putative; transcript_product=seryl-tRNA synthetase, cytoplasmic, putative; location=TGME49_chrXII:5531499-5532947(+); prot	1	8	27.4	54.116	482	0	263.42	2719300000	30	58			-1	90642000	279160000	205130000	202740000	213050000	169950000	216420000	304740000	318090000	281790000	0.189042	-0.411458	0.600499	0.571858	-1.95359	2.04209	0.610676	0.196536	0.0927376										3.55643e+08	4.26191e+08	3.39974e+08	2.8646e+08	2.32434e+08
TGME49_251780-t26_1-p1	TGME49_251780-t26_1-p1	TGME49_251780-t26_1-p1	transcript=TGME49_251780-t26_1; gene=TGME49_251780; organism=Toxoplasma_gondii_ME49; gene_product=heat shock protein; transcript_product=heat shock protein; location=TGME49_chrXII:5583680-5588646(-); protein_length=728; sequence_SO=chromosome; SO=protein_c	1	26	51.6	78.25	728	0	323.31	6813900000	41	247			-1	166190000	8.7687e+08	1037900000	9.0679e+08	9.71788e+06	1.08888e+07	1.15952e+07	8.576e+08	8.7537e+08	802120000	6.45314	0.15157	6.30157	20.7676	0.858491	22.0449	2.12021e-06	0.548916	3.37812e-06	+		+	1	+			1	+	4.21482e+08	5.03982e+08	4.20151e+08	1.69986e+07	1.57363e+07
TGME49_251810-t26_1-p1	TGME49_251810-t26_1-p1	TGME49_251810-t26_1-p1	transcript=TGME49_251810-t26_1; gene=TGME49_251810; organism=Toxoplasma_gondii_ME49; gene_product=translation initiation factor eIF-5A, putative; transcript_product=translation initiation factor eIF-5A, putative; location=TGME49_chrXII:5597788-5598273(-);	1	8	72.7	17.468	161	0	323.31	10680000000	10	81			-1	1068000000	1513300000	1335900000	1731400000	7.20406e+06	1.32598e+07	5.93862e+06	8.2748e+08	1525600000	1553300000	7.51896	0.278647	7.24031	18.7747	0.889238	16.2396	3.07475e-06	0.533647	9.70971e-06	+		+	1	+			1	+	2.59096e+09	1.61178e+09	2.05351e+09	6.90207e+06	1.46199e+07
TGME49_251870-t26_1-p1	TGME49_251870-t26_1-p1;TGME49_305160-t26_1-p1	TGME49_251870-t26_1-p1;TGME49_305160-t26_1-p1	transcript=TGME49_251870-t26_1; gene=TGME49_251870; organism=Toxoplasma_gondii_ME49; gene_product=histone H2Bb; transcript_product=histone H2Bb; location=TGME49_chrXII:5634774-5635121(+); protein_length=115; sequence_SO=chromosome; SO=protein_coding; is_ps	2	6	42.6	12.575	115	0	323.31	9109300000	7	49			-1;-1	1301300000	1550900000	2094100000	9.6924e+08	23129000	3.6437e+06	1.93791e+07	894890000	1387700000	6.742e+08	6.95942	0.636878	6.32254	9.64087	1.56124	8.57137	4.87569e-05	0.279233	0.000162976	+		+	1	+			1	+	1.95073e+09	2.66421e+09	1.46846e+09	1.69752e+07	2.18992e+07
TGME49_251880-t26_1-p1	TGME49_251880-t26_1-p1	TGME49_251880-t26_1-p1	transcript=TGME49_251880-t26_1; gene=TGME49_251880; organism=Toxoplasma_gondii_ME49; gene_product=tRNA synthetases class I family protein; transcript_product=tRNA synthetases class I family protein; location=TGME49_chrXII:5636313-5640983(-); protein_length	1	3	13	60.169	540	0	21.043	245740000	21	21			-1	11702000	31688000	34649000	45505000	4.58515e+06	1.09292e+07	2.28519e+07	40522000	3.54114e+07	37284000	1.81574	-0.0328995	1.84864	3.12674	-0.153248	3.18575	0.0189765	0.92026	0.0195527				0.4				0.45		6.7808e+07	1.01277e+08	7.81656e+07	1.28615e+07	9.92315e+06
TGME49_252220-t26_1-p1	TGME49_252220-t26_1-p1	TGME49_252220-t26_1-p1	transcript=TGME49_252220-t26_1; gene=TGME49_252220; organism=Toxoplasma_gondii_ME49; gene_product=tetratricopeptide repeat domain containing protein; transcript_product=tetratricopeptide repeat domain containing protein; location=TGME49_chrIII:408827-41488	1	3	8.8	63.342	565	0	18.956	191210000	35	14			-1	5463200	21905000	29399000	27125000	1.04606e+07	7.37909e+06	1.50171e+07	2.78236e+07	35875000	33147000	1.30452	-0.307172	1.61169	3.42874	-1.43179	4.3922	0.0125727	0.313265	0.00452604				0.05				0.25		5.76311e+07	5.36713e+07	6.25518e+07	8.80739e+06	6.34695e+06
TGME49_252290-t26_1-p1	TGME49_252290-t26_1-p1	TGME49_252290-t26_1-p1	transcript=TGME49_252290-t26_1; gene=TGME49_252290; organism=Toxoplasma_gondii_ME49; gene_product=importin alpha, putative; transcript_product=importin alpha, putative; location=TGME49_chrIII:468624-477891(+); protein_length=545; sequence_SO=chromosome; SO	1	6	19.6	59.36	545	0	170.85	1026800000	18	50			-1	57042000	123410000	69183000	103470000	78221000	109840000	2.11811e+08	112930000	105760000	129680000	-0.347548	-0.270006	-0.0775423	-0.749075	-0.984913	-0.180749	0.505244	0.48177	0.879751										2.05893e+08	1.6316e+08	1.73092e+08	8.60282e+07	1.01056e+08
TGME49_253290-t26_1-p1	TGME49_253290-t26_1-p1	TGME49_253290-t26_1-p1	transcript=TGME49_253290-t26_1; gene=TGME49_253290; organism=Toxoplasma_gondii_ME49; gene_product=valyl-tRNA synthetase; transcript_product=valyl-tRNA synthetase; location=TGME49_chrIII:826641-839041(+); protein_length=1106; sequence_SO=chromosome; SO=prot	1	5	7.3	125.05	1106	0	37.84	55905000	52	8			-1	1075100																												1.28729e+07	5.46047e+07	6.89845e+06	9.51816e+06	1.16706e+07
TGME49_253430-t26_1-p1	TGME49_253430-t26_1-p1	TGME49_253430-t26_1-p1	transcript=TGME49_253430-t26_1; gene=TGME49_253430; organism=Toxoplasma_gondii_ME49; gene_product=asparagine synthetase, putative; transcript_product=asparagine synthetase, putative; location=TGME49_chrIII:943634-949862(+); protein_length=588; sequence_SO=	1	10	28.2	65.868	588	0	317.45	1178900000	28	51			-1	42103000	204800000	116920000	243610000	2.48393e+06	1.08422e+07	5.31961e+06	112500000	68501000	136880000	5.10445	0.822426	4.28203	8.75098	2.04227	7.29627	8.26863e-05	0.184711	0.000356074	+		+	1	+			1	+	2.43805e+08	2.95339e+08	2.65336e+08	1.35731e+07	1.80113e+07
TGME49_253730-t26_1-p1	TGME49_253730-t26_1-p1	TGME49_253730-t26_1-p1	transcript=TGME49_253730-t26_1; gene=TGME49_253730; organism=Toxoplasma_gondii_ME49; gene_product=importin-beta N-terminal domain-containing protein; transcript_product=importin-beta N-terminal domain-containing protein; location=TGME49_chrIII:1124866-1134	1	2	6.3	115.14	1049	0	20.899	17017000	47	3			-1	362070																												3.97938e+06	1.69176e+07	2.49192e+06	3.22471e+06	3.30312e+06
TGME49_253820-t26_1-p1	TGME49_253820-t26_1-p1	TGME49_253820-t26_1-p1	transcript=TGME49_253820-t26_1; gene=TGME49_253820; organism=Toxoplasma_gondii_ME49; gene_product=hypothetical protein; transcript_product=hypothetical protein; location=TGME49_chrIII:1222692-1224524(+); protein_length=226; sequence_SO=chromosome; SO=prote	1	5	37.2	25.221	226	0	30.348	188880000	12	8			-1	15740000	31819000	3.5628e+07	38533000	1.50815e+07	5.70633e+06	3.41154e+06	3.25274e+06	3.6792e+06	6.17363e+06	2.4057	3.06921		4.39205	10.3433		0.0037345	0.00113479			+		0.15		0.9				7.09316e+07	1.10598e+08	3.15823e+07	1.82928e+07	1.07792e+07
TGME49_253900-t26_1-p1	TGME49_253900-t26_1-p1	TGME49_253900-t26_1-p1	transcript=TGME49_253900-t26_1; gene=TGME49_253900; organism=Toxoplasma_gondii_ME49; gene_product=parasite porphobilinogen synthase PBGS; transcript_product=parasite porphobilinogen synthase PBGS; location=TGME49_chrIII:1284835-1292775(-); protein_length=6	1	2	7.1	71.373	658	0	22.616	100100000	30	4			-1	3336800	32073000	5.7963e+07	5.10567e+07	8.18225e+06	3.90652e+06	7.59116e+06	2.69509e+06	1.12468e+07	2.44477e+06	2.87056	3.44097		6.66122	5.21201		0.000386097	0.0160687		+			0.25		0.9				2.99342e+07	8.82921e+07	3.74739e+07	6.45708e+06	6.19103e+06
TGME49_254030-t26_1-p1	TGME49_254030-t26_1-p1	TGME49_254030-t26_1-p1	transcript=TGME49_254030-t26_1; gene=TGME49_254030; organism=Toxoplasma_gondii_ME49; gene_product=zinc finger CDGSH-type domain-containing protein; transcript_product=zinc finger CDGSH-type domain-containing protein; location=TGME49_chrIII:1419776-1421029(	1	2	35.6	13.162	118	0	12.966	228460000	6	13			-1	38077000	42187000	2.76184e+07	40280000	6.25973e+06	6.68667e+06	1.2451e+07	29993000	45117000	25520000	2.16423	0.147522	2.01671	5.37179	0.476964	4.90157	0.00127289	0.737133	0.0026176				0.5				0.35		8.8694e+07	5.30028e+07	6.23389e+07	4.82173e+06	5.30835e+06
TGME49_254410-t26_1-p1	TGME49_254410-t26_1-p1	TGME49_254410-t26_1-p1	transcript=TGME49_254410-t26_1; gene=TGME49_254410; organism=Toxoplasma_gondii_ME49; gene_product=protein phosphatase 2C, putative; transcript_product=protein phosphatase 2C, putative; location=TGME49_chrIII:1715369-1721359(-); protein_length=627; sequence	1	2	6.7	67.438	627	0	262.78	31470000	28	8			-1	1123900	10246000	11271000	1.43505e+07	1.53703e+06	1.71934e+07	1.37816e+07	2.00748e+06	3.37565e+06	6.2195e+06	0.728654	1.76574		0.843849	3.94996		0.454288	0.0432512											1.52481e+07	1.58069e+07	1.45575e+07	2.63627e+06	7.12559e+06
TGME49_254440-t26_1-p1	TGME49_254440-t26_1-p1	TGME49_254440-t26_1-p1	transcript=TGME49_254440-t26_1; gene=TGME49_254440; organism=Toxoplasma_gondii_ME49; gene_product=ribosomal protein RPL12; transcript_product=ribosomal protein RPL12; location=TGME49_chrIII:1740149-1743143(-); protein_length=165; sequence_SO=chromosome; SO	1	2	16.4	17.821	165	0	136.44	1257200000	9	17			-1	139690000	201660000	180570000	188680000	6.65914e+06	1.12337e+07	1.44809e+07	126950000	128620000	174500000	4.21027	0.423274	3.787	10.922	2.02301	9.68121	2.54779e-05	0.188276	9.46717e-05	+		+	1	+			1	+	3.69534e+08	8.72726e+08	3.14279e+08	8.31115e+06	9.0404e+06
TGME49_254470-t26_1-p1	TGME49_254470-t26_1-p1	TGME49_254470-t26_1-p1	transcript=TGME49_254470-t26_1; gene=TGME49_254470; organism=Toxoplasma_gondii_ME49; gene_product=hypothetical protein; transcript_product=hypothetical protein; location=TGME49_chrIII:1759224-1763403(+); protein_length=732; sequence_SO=chromosome; SO=prote	1	6	17.6	80.477	732	0	123.75	110440000	33	16			-1	3346600	36112000	36347000	21926000	7.71447e+06	1.53105e+07	6.43682e+06	4.15295e+06	5.52004e+06	1.2697e+06	1.74746	3.31648		3.94047	5.46131		0.00657258	0.0132471					0.1		0.6				7.25309e+07	3.84472e+07	2.51836e+07	9.08597e+06	9.83143e+06
TGME49_254520-t26_1-p1	TGME49_254520-t26_1-p1	TGME49_254520-t26_1-p1	transcript=TGME49_254520-t26_1; gene=TGME49_254520; organism=Toxoplasma_gondii_ME49; gene_product=mediator complex subunit MED11; transcript_product=mediator complex subunit MED11; location=TGME49_chrIII:1802400-1805089(+); protein_length=153; sequence_SO=	1	2	16.3	16.381	153	0	22.256	12372000	11	4			-1	1124800	6874000	5053100	8.57538e+06	5.38906e+06	3.84048e+06	5.97806e+06	3.12244e+06	2.65958e+06	1.95044e+06	0.422507	1.40028		1.14724	4.68092		0.313389	0.0234758											1.32784e+07	6.29403e+06	8.46783e+06	4.03362e+06	6.36819e+06
TGME49_254690-t26_1-p1	TGME49_254690-t26_1-p1	TGME49_254690-t26_1-p1	transcript=TGME49_254690-t26_1; gene=TGME49_254690; organism=Toxoplasma_gondii_ME49; gene_product=phospholipase/carboxylesterase; transcript_product=phospholipase/carboxylesterase; location=TGME49_chrIII:1884115-1886854(+); protein_length=497; sequence_SO=	1	2	5.8	54.235	497	0.0028249	11.617	4999900	30	3			-1	166660
TGME49_254720-t26_1-p1	TGME49_254720-t26_1-p1	TGME49_254720-t26_1-p1	transcript=TGME49_254720-t26_1; gene=TGME49_254720; organism=Toxoplasma_gondii_ME49; gene_product=dense granule protein GRA8; transcript_product=dense granule protein GRA8; location=TGME49_chrIII:1904580-1905389(+); protein_length=269; sequence_SO=chromoso	1	5	21.6	28.628	269	0	323.31	2090100000	9	48			-1	232240000	257770000	328100000	293530000	4.97793e+06	8.26925e+06	1.57189e+07	385810000	179380000	255760000	5.07586	0.162676	4.91318	10.9203	0.499236	9.4861	2.54779e-05	0.724117	0.000102343	+		+	1	+			1	+	2.82661e+08	4.5475e+08	3.63254e+08	1.14224e+07	1.29691e+07
TGME49_255190-t26_1-p1	TGME49_255190-t26_1-p1	TGME49_255190-t26_1-p1	transcript=TGME49_255190-t26_1; gene=TGME49_255190; organism=Toxoplasma_gondii_ME49; gene_product=myosin C; transcript_product=myosin C; location=TGME49_chrVIIb:5017832-5025813(+); protein_length=1171; sequence_SO=chromosome; SO=protein_coding; is_pseudo=f	1	2	2.9	132.66	1171	0.0014556	11.98	80477000	62	3			-1	1298000																												1.85745e+07	6.80656e+07	2.8295e+06	8.67927e+06	3.16719e+06
TGME49_255260-t26_1-p1	TGME49_255260-t26_1-p1	TGME49_255260-t26_1-p1	transcript=TGME49_255260-t26_1; gene=TGME49_255260; organism=Toxoplasma_gondii_ME49; gene_product=apical membrane antigen AMA1; transcript_product=apical membrane antigen AMA1; location=TGME49_chrVIIb:4948498-4952962(+); protein_length=569; sequence_SO=chr	1	9	30.6	63.02	569	0	126.59	2885000000	22	86			-1	131130000	500560000	472490000	407660000	1.00937e+07	1.18438e+07	2.82046e+06	337880000	109040000	488450000	6.0418	0.807205	5.23459	10.7089	1.3963	6.95372	2.81433e-05	0.325046	0.00046251	+		+	1	+			1	+	6.10332e+08	4.65825e+08	5.02373e+08	1.80089e+07	1.58464e+07
TGME49_255660-t26_1-p1	TGME49_255660-t26_1-p1	TGME49_255660-t26_1-p1	transcript=TGME49_255660-t26_1; gene=TGME49_255660; organism=Toxoplasma_gondii_ME49; gene_product=EF hand domain-containing protein; transcript_product=EF hand domain-containing protein; location=TGME49_chrVIIb:4749474-4750240(-); protein_length=149; seque	1	3	44.3	16.143	149	0	17.313	199910000	10	8			-1	19991000	5.3694e+07	7.0149e+07	6.6103e+07	5.10862e+06	2.10438e+07	6.23649e+06	1.18295e+06	1.07089e+06	1.52431e+06	2.84556	5.65878		5.10996	24.7283		0.00165311	0.000311264			+		0.7		1	+			4.2992e+07	9.13358e+07	1.22256e+08	4.96718e+06	1.16856e+07
TGME49_256760-t26_1-p1	TGME49_256760-t26_1-p1	TGME49_256760-t26_1-p1	transcript=TGME49_256760-t26_1; gene=TGME49_256760; organism=Toxoplasma_gondii_ME49; gene_product=pyruvate kinase PyK1; transcript_product=pyruvate kinase PyK1; location=TGME49_chrVIIb:4481106-4484667(-); protein_length=531; sequence_SO=chromosome; SO=prot	1	13	36.2	57.529	531	0	259.64	1095200000	25	52			-1	43810000	221360000	312700000	168950000	3.16061e+06	9.00678e+06	1.94102e+07	104160000	62075000	25994000	4.78979	2.04021	2.74958	7.34564	3.62302	3.53863	0.000214961	0.0555326	0.0122435	+			1	+			0.2		1.7175e+08	2.05492e+08	2.07964e+08	1.94107e+07	1.80191e+07
TGME49_256770-t26_1-p1	TGME49_256770-t26_1-p1	TGME49_256770-t26_1-p1	transcript=TGME49_256770-t26_1; gene=TGME49_256770; organism=Toxoplasma_gondii_ME49; gene_product=eukaryotic translation initiation factor 4A, isoform 3, putative; transcript_product=eukaryotic translation initiation factor 4A, isoform 3, putative; locatio	1	4	15.9	45.126	395	0	46.154	171410000	24	4			-1	7141900
TGME49_256840-t26_1-p1	TGME49_256840-t26_1-p1;TGME49_327500-t26_1-p1	TGME49_256840-t26_1-p1;TGME49_327500-t26_1-p1	transcript=TGME49_256840-t26_1; gene=TGME49_256840; organism=Toxoplasma_gondii_ME49; gene_product=hypothetical protein; transcript_product=hypothetical protein; location=TGME49_chrVIIb:4404817-4411300(-); protein_length=764; sequence_SO=chromosome; SO=prot	2	2	6.7	82.787	764	0	131.91	33010000	34	9			-1;-1	970880																												2.60544e+06	2.00363e+06	1.9145e+07	8.0028e+06	6.32347e+06
TGME49_256970-t26_1-p1	TGME49_256970-t26_1-p1	TGME49_256970-t26_1-p1	transcript=TGME49_256970-t26_1; gene=TGME49_256970; organism=Toxoplasma_gondii_ME49; gene_product=vacuolar ATP synthase subunit A, putative; transcript_product=vacuolar ATP synthase subunit A, putative; location=TGME49_chrVIIb:4315567-4325180(-); protein_l	1	4	12.2	68.121	616	0	42.797	1607400000	33	19			-1	48710000	104780000	122140000	7.2931e+07	209220000	188810000	174340000	1.58498e+08	167140000	173350000	-0.961119	-0.766236	-0.194883	-2.78452	-3.07903	-0.681289	0.03065	0.0884384	0.54271										1.83454e+08	2.01572e+08	8.41831e+07	1.74757e+08	1.57977e+08
TGME49_256990-t26_1-p1	TGME49_256990-t26_1-p1	TGME49_256990-t26_1-p1	transcript=TGME49_256990-t26_1; gene=TGME49_256990; organism=Toxoplasma_gondii_ME49; gene_product=glycyl-tRNA synthetase; transcript_product=glycyl-tRNA synthetase; location=TGME49_chrVIIb:4294413-4297718(+); protein_length=771; sequence_SO=chromosome; SO=	1	5	11	86.373	771	0	30.454	291080000	51	10			-1	5707500	2.12328e+06	1.72137e+06	49604000	1.66781e+07	9.05237e+06	5.80208e+06	5.2775e+07	51404000	57834000		-3.2524	2.4949		-2.43497	5.70824		0.136758	0.00120015								0.6		5.19697e+06	2.64565e+07	1.43e+08	1.50836e+07	1.40688e+07
TGME49_257090-t26_1-p1	TGME49_257090-t26_1-p1	TGME49_257090-t26_1-p1	transcript=TGME49_257090-t26_1; gene=TGME49_257090; organism=Toxoplasma_gondii_ME49; gene_product=NAC domain-containing protein; transcript_product=NAC domain-containing protein; location=TGME49_chrVIIb:4224344-4225423(+); protein_length=359; sequence_SO=c	1	7	34.5	38.782	359	0	323.31	1567900000	23	45			-1	68169000	381000000	321760000	180430000	9.01958e+06	1.2678e+07	2.35877e+07	101690000	101970000	202050000	4.33384	1.13339	3.20044	8.99439	2.67271	6.6091	7.0908e-05	0.117533	0.000577423	+		+	1	+			1	+	4.66378e+08	3.91658e+08	2.2521e+08	1.1954e+07	1.49705e+07
TGME49_257160-t26_1-p1	TGME49_257160-t26_1-p1	TGME49_257160-t26_1-p1	transcript=TGME49_257160-t26_1; gene=TGME49_257160; organism=Toxoplasma_gondii_ME49; gene_product=hypothetical protein; transcript_product=hypothetical protein; location=TGME49_chrVIIb:4180646-4181104(-); protein_length=152; sequence_SO=chromosome; SO=prot	1	2	22.4	16.481	152	0	22.48	289340000	8	21			-1	36167000	54261000	64116000	48433000	7.00393e+06	7.98386e+06	1.04336e+07	37985000	4.62846e+07	29913000	2.72465	0.559952	2.1647	8.1094	2.29132	6.43613	0.000124445	0.150284	0.000665854	+			0.65				0.2		8.63898e+07	1.25572e+08	6.14088e+07	2.69871e+06	2.8093e+06
TGME49_257380-t26_1-p1	TGME49_257380-t26_1-p1	TGME49_257380-t26_1-p1	transcript=TGME49_257380-t26_1; gene=TGME49_257380; organism=Toxoplasma_gondii_ME49; gene_product=hypothetical protein; transcript_product=hypothetical protein; location=TGME49_chrVIIb:4081488-4083771(+); protein_length=218; sequence_SO=chromosome; SO=prot	1	3	23.4	23.918	218	0	20.167	499510000	9	16			-1	55501000	79327000	107590000	85877000	8.34051e+06	8.30795e+06	9.89017e+06	2.51115e+06	8.5729e+07	2.12599e+06	3.35424	3.54838		10.4315	2.39325		3.18335e-05	0.138811		+			1	+					1.58651e+08	4.02825e+08	1.81398e+08	1.08468e+07	1.40951e+07
TGME49_257530-t26_1-p1	TGME49_257530-t26_1-p1	TGME49_257530-t26_1-p1	transcript=TGME49_257530-t26_1; gene=TGME49_257530; organism=Toxoplasma_gondii_ME49; gene_product=transporter, major facilitator family protein; transcript_product=transporter, major facilitator family protein; location=TGME49_chrVIIb:3992334-3993972(-); p	1	3	11.5	54.6	504	0	40.5	203510000	17	15			-1	11971000	809203	1.13467e+06	23498000	8.33877e+06	8.55714e+06	6.3975e+06	42825000	4.3381e+07	31866000		-3.80733	2.33962		-2.88151	7.39414		0.105345	0.000333054								0.4		4.89135e+07	2.93074e+06	3.85177e+07	9.15833e+06	1.27878e+07
TGME49_257680-t26_1-p1	TGME49_257680-t26_1-p1	TGME49_257680-t26_1-p1	transcript=TGME49_257680-t26_1; gene=TGME49_257680; organism=Toxoplasma_gondii_ME49; gene_product=myosin light chain MLC1; transcript_product=myosin light chain MLC1; location=TGME49_chrVIIb:3911290-3913592(+); protein_length=213; sequence_SO=chromosome; S	1	8	71.8	24.124	213	0	258.05	5499800000	9	58			-1	611080000	779290000	965280000	6.8055e+08	2.52731e+06	4.72219e+06	1.89108e+07	9.5458e+08	598580000	569480000	7.03773	0.217918	6.81981	10.1008	0.761969	9.3486	3.7497e-05	0.59943	0.000106264	+		+	1	+			1	+	8.22718e+08	1.22286e+09	7.8318e+08	1.02512e+07	1.0577e+07
TGME49_257750-t26_1-p1	TGME49_257750-t26_1-p1	TGME49_257750-t26_1-p1	transcript=TGME49_257750-t26_1; gene=TGME49_257750; organism=Toxoplasma_gondii_ME49; gene_product=homocysteine s-methyltransferase domain-containing protein; transcript_product=homocysteine s-methyltransferase domain-containing protein; location=TGME49_chr	1	2	8.5	46.593	434	0	14.436	21915000	20	5			-1	1095800																												5.84606e+06	1.75729e+07	2.20821e+06	8.50541e+06	6.37668e+06
TGME49_257990-t26_1-p1	TGME49_257990-t26_1-p1	TGME49_257990-t26_1-p1	transcript=TGME49_257990-t26_1; gene=TGME49_257990; organism=Toxoplasma_gondii_ME49; gene_product=heat shock protein 101, putative; transcript_product=heat shock protein 101, putative; location=TGME49_chrVIIb:3670754-3679545(+); protein_length=927; sequenc	1	5	8.8	104.3	927	0	29.075	35713000	59	6			-1	605300																												4.97898e+06	3.88215e+07	7.70949e+06	9.49615e+06	1.33833e+07
TGME49_258060-t26_1-p1	TGME49_258060-t26_1-p1	TGME49_258060-t26_1-p1	transcript=TGME49_258060-t26_1; gene=TGME49_258060; organism=Toxoplasma_gondii_ME49; gene_product=myosin heavy chain, putative; transcript_product=myosin heavy chain, putative; location=TGME49_chrVIIb:3614194-3618107(+); protein_length=208; sequence_SO=chr	1	2	18.3	23.352	208	0.0014451	11.844	157520000	11	10			-1	14320000	23051000	30703000	31510000	5.74569e+06	8.81609e+06	1.02768e+07	7.08743e+06	1.65051e+06	41003000	1.80696	1.84632		4.92755	1.60528		0.00202258	0.26745					0.1						5.52334e+07	3.40985e+07	2.4887e+07	1.57895e+07	7.29593e+06
TGME49_258090-t26_1-p1	TGME49_258090-t26_1-p1	TGME49_258090-t26_1-p1	transcript=TGME49_258090-t26_1; gene=TGME49_258090; organism=Toxoplasma_gondii_ME49; gene_product=hypothetical protein; transcript_product=hypothetical protein; location=TGME49_chrVIIb:3578545-3587693(-); protein_length=954; sequence_SO=chromosome; SO=prot	1	2	6.7	106.08	954	0	14.267	71450000	49	3			-1	1458200
TGME49_258150-t26_1-p1	TGME49_258150-t26_1-p1;TGME49_325300-t26_1-p1	TGME49_258150-t26_1-p1	transcript=TGME49_258150-t26_1; gene=TGME49_258150; organism=Toxoplasma_gondii_ME49; gene_product=proteasome subunit alpha type 7, putative; transcript_product=proteasome subunit alpha type 7, putative; location=TGME49_chrVIIb:3548004-3551916(-); protein_l	2	3	26.1	27.081	245	0	18.431	363830000	12	14			-1;-1	30319000	75209000	7.8249e+07	42458000	3.83413e+06	4.07804e+06	9.84333e+06	37970000	36442000	30325000	3.55496	0.858015	2.69694	7.35496	2.84008	6.12169	0.000214524	0.107859	0.000859226	+			0.8				0.1		1.04966e+08	9.84451e+07	8.60812e+07	8.07476e+06	1.85822e+07
TGME49_258390-t26_1-p1	TGME49_258390-t26_1-p1	TGME49_258390-t26_1-p1	transcript=TGME49_258390-t26_1; gene=TGME49_258390; organism=Toxoplasma_gondii_ME49; gene_product=DnaJ protein, putative; transcript_product=DnaJ protein, putative; location=TGME49_chrVIIb:3441057-3442643(-); protein_length=397; sequence_SO=chromosome; SO=	1	2	9.3	44.653	397	0.0028289	11.625	23492000	24	5			-1	978830																												3.45496e+07	1.74741e+06	1.90059e+06	4.23038e+06	1.02472e+07
TGME49_258410-t26_1-p1	TGME49_258410-t26_1-p1	TGME49_258410-t26_1-p1	transcript=TGME49_258410-t26_1; gene=TGME49_258410; organism=Toxoplasma_gondii_ME49; gene_product=photosensitized INA-labeled protein PHIL1; transcript_product=photosensitized INA-labeled protein PHIL1; location=TGME49_chrVIIb:3435118-3435615(+); protein_l	1	7	80	18.844	165	0	320.08	1200100000	7	53			-1	171440000	253760000	6.9737e+07	209840000	6.59431e+06	2.39429e+06	4.89461e+06	51025000	103720000	166400000	5.1841	0.692042	4.49206	8.58656	1.04039	7.86262	9.02875e-05	0.458864	0.000242494	+		+	1	+			0.9		2.92439e+08	3.01735e+08	3.89274e+08	1.0337e+07	1.75243e+07
TGME49_258550-t26_1-p1	TGME49_258550-t26_1-p1	TGME49_258550-t26_1-p1	transcript=TGME49_258550-t26_1; gene=TGME49_258550; organism=Toxoplasma_gondii_ME49; gene_product=SAG-related sequence SRS28; transcript_product=SAG-related sequence SRS28; location=TGME49_chrVIIb:3342513-3343517(+); protein_length=291; sequence_SO=chromos	1	3	16.2	30.222	291	0	18.034	87676000	10	7			-1	8767600	30059000	1.75049e+07	33124000	3.87581e+06	4.60904e+06	2.73061e+06	2.75231e+06	4.37343e+06	1.71537e+06	2.82701	3.24043		7.08621	7.37284		0.00026969	0.00417344		+	+		0.25		0.75				5.18216e+07	3.13983e+07	3.87817e+07	8.88478e+06	2.07583e+07
TGME49_258580-t26_1-p1	TGME49_258580-t26_1-p1	TGME49_258580-t26_1-p1	transcript=TGME49_258580-t26_1; gene=TGME49_258580; organism=Toxoplasma_gondii_ME49; gene_product=rhoptry protein ROP17; transcript_product=rhoptry protein ROP17; location=TGME49_chrVIIb:3322124-3323950(-); protein_length=608; sequence_SO=chromosome; SO=pr	1	9	25.5	69.087	608	0	113.89	994770000	34	30			-1	29258000	189940000	185800000	125040000	1.0642e+07	1.2237e+07	1.38839e+07	151070000	113750000	110710000	3.75101	0.404605	3.3464	10.9579	1.54823	10.771	2.54751e-05	0.282726	5.57119e-05	+		+	1	+			1	+	2.04627e+08	2.42219e+08	2.25663e+08	9.84519e+06	1.11607e+07
TGME49_258660-t26_1-p1	TGME49_258660-t26_1-p1	TGME49_258660-t26_1-p1	transcript=TGME49_258660-t26_1; gene=TGME49_258660; organism=Toxoplasma_gondii_ME49; gene_product=rhoptry protein ROP6; transcript_product=rhoptry protein ROP6; location=TGME49_chrVIIb:3275147-3277596(-); protein_length=480; sequence_SO=chromosome; SO=prot	1	2	5	51.403	480	0.002845	11.631	13699000	11	2			-1	1245400																												1.93017e+06	1.53484e+07	4.34993e+06	6.42631e+06	9.40027e+06
TGME49_259010-t26_1-p1	TGME49_259010-t26_1-p1	TGME49_259010-t26_1-p1	transcript=TGME49_259010-t26_1; gene=TGME49_259010; organism=Toxoplasma_gondii_ME49; gene_product=vacuolar ATP synthase subunit d, putative; transcript_product=vacuolar ATP synthase subunit d, putative; location=TGME49_chrVIIb:3027617-3033776(-); protein_l	1	3	14.9	44.951	396	0	49.021	68043000	21	8			-1	3240200	11965000	1.23405e+07	20574000	4.92956e+06	1.41815e+07	1.06876e+07	3.85667e+06	3.47806e+06	3.29765e+06	0.674521	2.03392		1.39916	7.41507		0.224846	0.00411788							0.2				1.64862e+07	3.44165e+07	3.27955e+07	5.2472e+06	8.82497e+06
TGME49_259240-t26_1-p1	TGME49_259240-t26_1-p1	TGME49_259240-t26_1-p1	transcript=TGME49_259240-t26_1; gene=TGME49_259240; organism=Toxoplasma_gondii_ME49; gene_product=ribosomal protein RPS21; transcript_product=ribosomal protein RPS21; location=TGME49_chrVIIb:2847583-2848777(-); protein_length=82; sequence_SO=chromosome; SO	1	3	52.4	9.0341	82	0	323.31	1472300000	6	37			-1	245380000	294470000	277910000	207240000	4.79324e+06	1.39315e+07	4.30679e+06	1.51288e+08	108240000	235450000	5.28257	0.712363	4.57021	10.4433	2.06472	8.2646	3.17798e-05	0.180449	0.000185204	+		+	1	+			0.95		4.07403e+08	5.37001e+08	3.71496e+08	6.0807e+06	9.75952e+06
TGME49_259710-t26_1-p1	TGME49_259710-t26_1-p1	TGME49_259710-t26_1-p1	transcript=TGME49_259710-t26_1; gene=TGME49_259710; organism=Toxoplasma_gondii_ME49; gene_product=protein kinase; transcript_product=protein kinase; location=TGME49_chrVIIb:2700279-2703720(+); protein_length=251; sequence_SO=chromosome; SO=protein_coding;	1	2	12.4	28.945	251	0	13.43	138970000	16	8			-1	8685400	31129000	31611000	29427000	1.54293e+07	1.01997e+07	4.47214e+06	1.17889e+06	24979000	1.71733e+06	1.78753	3.05379		3.68793	2.58082		0.00889803	0.12441					0.05						5.99598e+07	3.30813e+07	2.63224e+07	7.47319e+06	5.84003e+06
TGME49_260260-t26_1-p1	TGME49_260260-t26_1-p1	TGME49_260260-t26_1-p1	transcript=TGME49_260260-t26_1; gene=TGME49_260260; organism=Toxoplasma_gondii_ME49; gene_product=ribosomal protein RPP1; transcript_product=ribosomal protein RPP1; location=TGME49_chrVIIb:2415053-2416856(-); protein_length=179; sequence_SO=chromosome; SO=	1	5	56.4	18.802	179	0	323.31	7206600000	9	72			-1	800740000	1060300000	1220500000	948520000	4.65072e+06	5.94511e+06	7.78606e+06	1072400000	859300000	849690000	7.481	0.216203	7.2648	21.5459	1.04708	21.8071	2.09111e-06	0.45741	3.37812e-06	+		+	1	+			1	+	1.88784e+09	1.39149e+09	1.47954e+09	8.97276e+06	1.0811e+07
TGME49_260440-t26_1-p1	TGME49_260440-t26_1-p1	TGME49_260440-t26_1-p1	transcript=TGME49_260440-t26_1; gene=TGME49_260440; organism=Toxoplasma_gondii_ME49; gene_product=nuclear factor NF3; transcript_product=nuclear factor NF3; location=TGME49_chrVIIb:2268453-2272974(-); protein_length=311; sequence_SO=chromosome; SO=protein_	1	2	8	33.97	311	0	153.37	809310000	10	10			-1	80931000	135690000	1.61588e+08	138960000	7.75399e+06	1.54008e+07	1.11283e+07	152640000	133450000	111300000	3.72095	0.14214	3.57881	10.0675	0.684799	9.75575	3.81706e-05	0.635919	9.23471e-05	+		+	1	+			1	+	2.1977e+08	4.00255e+08	1.77062e+08	3.74096e+06	4.12981e+06
TGME49_260500-t26_1-p1	TGME49_260500-t26_1-p1	TGME49_260500-t26_1-p1	transcript=TGME49_260500-t26_1; gene=TGME49_260500; organism=Toxoplasma_gondii_ME49; gene_product=COPI associated protein, putative; transcript_product=COPI associated protein, putative; location=TGME49_chrVIIb:2200500-2203326(+); protein_length=270; seque	1	2	13.7	29.924	270	0	109.27	991470000	9	16			-1	110160000	193840000	202650000	156520000	8.4397e+06	6.58632e+06	1.3392e+07	162730000	1.29977e+08	125700000	4.33727	0.403162	3.93411	11.408	1.89204	10.6232	2.22334e-05	0.207152	5.85566e-05	+		+	1	+			1	+	4.75664e+08	3.16585e+08	1.82158e+08	1.03584e+07	8.78734e+06
TGME49_260600-t26_1-p1	TGME49_260600-t26_1-p1	TGME49_260600-t26_1-p1	transcript=TGME49_260600-t26_1; gene=TGME49_260600; organism=Toxoplasma_gondii_ME49; gene_product=Pumilio-family RNA binding repeat-containing protein; transcript_product=Pumilio-family RNA binding repeat-containing protein; location=TGME49_chrVIIb:2129789	1	3	3.9	172.52	1676	0	35.789	10994000	60	4			-1	183240																												1.0975e+07	1.93914e+06	7.62735e+06	7.68069e+06	9.69812e+06
TGME49_260630-t26_1-p1	TGME49_260630-t26_1-p1	TGME49_260630-t26_1-p1	transcript=TGME49_260630-t26_1; gene=TGME49_260630; organism=Toxoplasma_gondii_ME49; gene_product=DnaJ family Sec63 protein; transcript_product=DnaJ family Sec63 protein; location=TGME49_chrVIIb:2106938-2113444(-); protein_length=675; sequence_SO=chromosom	1	3	11	76.802	675	0	56.304	21347000	31	4			-1	688610
TGME49_260820-t26_1-p1	TGME49_260820-t26_1-p1	TGME49_260820-t26_1-p1	transcript=TGME49_260820-t26_1; gene=TGME49_260820; organism=Toxoplasma_gondii_ME49; gene_product=IMC sub-compartment protein ISP1; transcript_product=IMC sub-compartment protein ISP1; location=TGME49_chrVIIb:2027099-2029278(-); protein_length=176; sequenc	1	5	55.7	19.413	176	0	30.449	304970000	8	14			-1	38121000	1.44733e+06	2.76724e+06	35594000	4.76823e+06	2.41716e+07	1.25992e+07	40433000	8.53542e+07	50550000		-3.41903	2.30284		-2.774	3.6334		0.113507	0.0109854								0.05		1.43929e+07	1.76088e+07	1.26801e+08	1.92038e+07	1.02375e+07
TGME49_261010-t26_1-p1	TGME49_261010-t26_1-p1	TGME49_261010-t26_1-p1	transcript=TGME49_261010-t26_1; gene=TGME49_261010; organism=Toxoplasma_gondii_ME49; gene_product=tat-binding family protein, putative; transcript_product=tat-binding family protein, putative; location=TGME49_chrVIIb:1973935-1979166(-); protein_length=409;	1	4	13	46.073	409	0	49.669	1894700000	22	23			-1	86123000	9.4905e+07	122080000	115690000	189620000	166140000	189860000	100620000	145390000	175030000	-0.719267	-0.311267	-0.408	-2.28299	-1.14244	-1.22119	0.0636152	0.423565	0.286672										2.39089e+08	1.47865e+08	2.14596e+08	2.87314e+08	3.03502e+08
TGME49_261210-t26_1-p1	TGME49_261210-t26_1-p1	TGME49_261210-t26_1-p1	transcript=TGME49_261210-t26_1; gene=TGME49_261210; organism=Toxoplasma_gondii_ME49; gene_product=26s proteasome subunit p55, putative; transcript_product=26s proteasome subunit p55, putative; location=TGME49_chrVIIb:1830929-1837741(+); protein_length=485;	1	2	5.6	55.049	485	0	13.69	31472000	30	5			-1	1049100	5.2778e+06	12680000	5.4804e+06	7.13677e+06	6.28381e+06	1.10214e+07	3.96095e+06	4.71932e+06	1.46736e+06	-0.143484	1.24702		-0.312447	2.12477		0.777512	0.17057											7.72499e+06	1.64213e+07	3.35643e+07	7.95677e+06	8.34641e+06
TGME49_261250-t26_1-p1	TGME49_261250-t26_1-p1	TGME49_261250-t26_1-p1	transcript=TGME49_261250-t26_1; gene=TGME49_261250; organism=Toxoplasma_gondii_ME49; gene_product=histone H2A1; transcript_product=histone H2A1; location=TGME49_chrVIIb:1806965-1807507(-); protein_length=180; sequence_SO=chromosome; SO=protein_coding; is_p	1	2	33.9	19.546	180	0	19.983	3857000000	9	25			-1	428550000	1047200000	9.3354e+08	316100000	6.25901e+06	1.06805e+07	1.71103e+07	151340000	152700000	681100000	6.0145	1.43173	4.58276	10.3129	1.82725	6.6373	3.39169e-05	0.218475	0.000570839	+		+	1	+			1	+	1.64704e+09	1.20018e+09	4.38645e+08	1.38783e+07	7.27623e+06
TGME49_261440-t26_1-p1	TGME49_261440-t26_1-p1	TGME49_261440-t26_1-p1	transcript=TGME49_261440-t26_1; gene=TGME49_261440; organism=Toxoplasma_gondii_ME49; gene_product=ARM repeats containing protein; transcript_product=ARM repeats containing protein; location=TGME49_chrVIIb:1750851-1756273(+); protein_length=274; sequence_SO	1	2	13.5	30.509	274	0	12.377	98311000	14	4			-1	7022200	2.76318e+07	31856000	30109000	2.47245e+06	8.58475e+06	3.69905e+06	6.20036e+06	4.92422e+06	1.66131e+06	2.79967	3.00977		5.73358	5.75208		0.000873827	0.0109066		+			0.15		0.6				2.92719e+07	3.40504e+07	4.94147e+07	5.09836e+06	1.8384e+07
TGME49_261570-t26_1-p1	TGME49_261570-t26_1-p1	TGME49_261570-t26_1-p1	transcript=TGME49_261570-t26_1; gene=TGME49_261570; organism=Toxoplasma_gondii_ME49; gene_product=ribosomal protein RPL7A; transcript_product=ribosomal protein RPL7A; location=TGME49_chrVIIb:1652920-1655805(+); protein_length=276; sequence_SO=chromosome; S	1	9	32.2	31.031	276	0	323.31	2690900000	16	65			-1	168180000	430980000	403300000	368750000	6.6395e+06	4.87207e+06	1.40177e+07	314610000	344570000	299660000	5.70297	0.32681	5.37616	12.7628	1.83513	12.1084	1.34702e-05	0.216937	3.20276e-05	+		+	1	+			1	+	9.12499e+08	9.13915e+08	4.86791e+08	9.75912e+06	1.44107e+07
TGME49_261600-t26_1-p1	TGME49_261600-t26_1-p1	TGME49_261600-t26_1-p1	transcript=TGME49_261600-t26_1; gene=TGME49_261600; organism=Toxoplasma_gondii_ME49; gene_product=creatinase domain-containing protein; transcript_product=creatinase domain-containing protein; location=TGME49_chrVIIb:1635885-1643708(+); protein_length=886;	1	2	3.2	96.142	886	0.0027322	11.133	4810200	43	2			-1	111860
TGME49_261710-t26_1-p1	TGME49_261710-t26_1-p1	TGME49_261710-t26_1-p1	transcript=TGME49_261710-t26_1; gene=TGME49_261710; organism=Toxoplasma_gondii_ME49; gene_product=ankyrin repeat-containing protein; transcript_product=ankyrin repeat-containing protein; location=TGME49_chrVIIb:1572751-1574865(+); protein_length=224; seque	1	2	16.1	23.448	224	0	83.67	6291400	11	5			-1	571940																												3.63773e+06	7.70489e+06	2.8008e+06	3.74212e+06	6.03102e+06
TGME49_261780-t26_1-p1	TGME49_261780-t26_1-p1	TGME49_261780-t26_1-p1	transcript=TGME49_261780-t26_1; gene=TGME49_261780; organism=Toxoplasma_gondii_ME49; gene_product=microneme protein MIC7; transcript_product=microneme protein MIC7; location=TGME49_chrVIIb:1530904-1535057(-); protein_length=340; sequence_SO=chromosome; SO=	1	3	14.4	36.34	340	0	323.31	194880000	17	26			-1	11464000	21775000	3.7171e+07	35490000	4.81266e+06	1.22906e+07	5.78207e+06	33894000	32035000	24912000	2.13071	0.0289146	2.1018	4.63055	0.10037	4.86535	0.00285732	0.950383	0.00269153										2.66936e+07	5.4882e+07	6.78138e+07	7.42873e+06	1.02827e+07
TGME49_261950-t26_1-p1	TGME49_261950-t26_1-p1	TGME49_261950-t26_1-p1	transcript=TGME49_261950-t26_1; gene=TGME49_261950; organism=Toxoplasma_gondii_ME49; gene_product=ATP synthase beta subunit ATP-B; transcript_product=ATP synthase beta subunit ATP-B; location=TGME49_chrVIIb:1481422-1484519(-); protein_length=560; sequence_	1	19	55.9	59.916	560	0	323.31	167510000000	30	349			-1	5583700000	12935000000	14362000000	12500000000	16111000000	14250000000	13892000000	14827000000	15087000000	15737000000	-0.152599	-0.200076	0.047477	-0.495255	-1.16987	0.167269	0.661173	0.411867	0.88784										1.31845e+10	1.3952e+10	1.1072e+10	1.92075e+10	1.8012e+10
TGME49_262040-t26_1-p1	TGME49_262040-t26_1-p1	TGME49_262040-t26_1-p1	transcript=TGME49_262040-t26_1; gene=TGME49_262040; organism=Toxoplasma_gondii_ME49; gene_product=SAC3/GANP family protein; transcript_product=SAC3/GANP family protein; location=TGME49_chrVIIb:1411940-1413474(+); protein_length=269; sequence_SO=chromosome;	1	2	16.4	29.693	269	0	75.07	132600000	13	5			-1	10200000	22548000	2.84085e+07	18728000	2.71589e+06	3.66683e+06	5.40918e+06	4.73354e+06	2.38203e+06	44852000	2.59964	1.5227		6.7201	1.38109		0.00036787	0.329988		+			0.05						3.17072e+07	3.5172e+07	6.02436e+07	5.14996e+06	9.77371e+06
TGME49_262050-t26_1-p1	TGME49_262050-t26_1-p1	TGME49_262050-t26_1-p1	transcript=TGME49_262050-t26_1; gene=TGME49_262050; organism=Toxoplasma_gondii_ME49; gene_product=rhoptry kinase family protein ROP39; transcript_product=rhoptry kinase family protein ROP39; location=TGME49_chrVIIb:1407193-1408959(+); protein_length=588; s	1	4	12.6	65.132	588	0	323.31	323080000	23	23			-1	14047000	8.5346e+07	7.55952e+07	5.8567e+07	5.89105e+06	6.45817e+06	1.13102e+07	6.479e+07	4.47778e+07	52104000	3.25943	0.440586	2.81884	8.43899	1.77554	7.50662	9.83743e-05	0.226893	0.000306344	+		+	0.95				0.85		1.54271e+08	1.11064e+08	7.51315e+07	8.98452e+06	1.68075e+07
TGME49_262380-t26_1-p1	TGME49_262380-t26_1-p1	TGME49_262380-t26_1-p1	transcript=TGME49_262380-t26_1; gene=TGME49_262380; organism=Toxoplasma_gondii_ME49; gene_product=elongation factor Tu, putative; transcript_product=elongation factor Tu, putative; location=TGME49_chrVIIb:1315955-1319614(-); protein_length=552; sequence_SO	1	5	14.9	59.629	552	0	123.1	1564600000	32	24			-1	48894000	126710000	6.16749e+07	174790000	118760000	90901000	114400000	286750000	206580000	120080000	0.0484681	-0.793527	0.841995	0.108062	-1.54774	2.08601	0.924552	0.282726	0.0874398										1.10707e+08	1.55124e+08	3.50978e+08	8.30224e+07	7.03086e+07
TGME49_262620-t26_1-p1	TGME49_262620-t26_1-p1	TGME49_262620-t26_1-p1	transcript=TGME49_262620-t26_1; gene=TGME49_262620; organism=Toxoplasma_gondii_ME49; gene_product=RNA recognition motif-containing protein; transcript_product=RNA recognition motif-containing protein; location=TGME49_chrVIIb:1119507-1122427(+); protein_len	1	9	40.6	31.76	293	0	323.31	5139700000	19	55			-1	270510000	670210000	8.129e+08	816260000	1.17934e+07	9.09981e+06	7.84305e+06	580520000	7.2163e+08	6.5537e+08	6.33704	0.231935	6.10511	19.0407	1.18411	19.3663	3.07475e-06	0.408275	5.05736e-06	+		+	1	+			1	+	1.02647e+09	1.01499e+09	7.86241e+08	1.37592e+07	1.44145e+07
TGME49_262640-t26_1-p1	TGME49_262640-t26_1-p1	TGME49_262640-t26_1-p1	transcript=TGME49_262640-t26_1; gene=TGME49_262640; organism=Toxoplasma_gondii_ME49; gene_product=Cg8 family protein; transcript_product=Cg8 family protein; location=TGME49_chrVIIb:1111172-1113031(+); protein_length=204; sequence_SO=chromosome; SO=protein_	1	2	17.2	23.76	204	0.0014409	11.824	26935000	11	2			-1	2448600
TGME49_262670-t26_1-p1	TGME49_262670-t26_1-p1	TGME49_262670-t26_1-p1	transcript=TGME49_262670-t26_1; gene=TGME49_262670; organism=Toxoplasma_gondii_ME49; gene_product=ribosomal protein RPL18A; transcript_product=ribosomal protein RPL18A; location=TGME49_chrVIIb:1092681-1094792(+); protein_length=183; sequence_SO=chromosome;	1	5	27.9	21.33	183	0	323.31	1413400000	10	30			-1	141340000	139260000	168860000	180670000	3.33561e+06	1.36109e+07	1.79745e+07	218980000	217020000	173510000	4.11534	-0.318893	4.43423	6.57293	-1.52298	6.93361	0.000417622	0.288398	0.000467774	+		+	1	+			1	+	1.5966e+08	2.5773e+08	3.58818e+08	1.39061e+07	1.28571e+07
TGME49_262690-t26_1-p1	TGME49_262690-t26_1-p1	TGME49_262690-t26_1-p1	transcript=TGME49_262690-t26_1; gene=TGME49_262690; organism=Toxoplasma_gondii_ME49; gene_product=ribosomal protein RPL27; transcript_product=ribosomal protein RPL27; location=TGME49_chrVIIb:1080134-1081836(+); protein_length=146; sequence_SO=chromosome; S	1	4	30.8	16.802	146	0	23.647	508640000	7	12			-1	72662000	132620000	8.1531e+07	138100000	5.72389e+06	7.68296e+06	9.56575e+06	3.34296e+06	1.53589e+06	2.30385e+06	3.93115	5.64858		10.2933	14.8982		3.39567e-05	0.000360533		+	+		1	+	0.95				1.01213e+08	1.5478e+08	2.16539e+08	6.66481e+06	1.2633e+07
TGME49_262730-t26_1-p1	TGME49_262730-t26_1-p1	TGME49_262730-t26_1-p1	transcript=TGME49_262730-t26_1; gene=TGME49_262730; organism=Toxoplasma_gondii_ME49; gene_product=rhoptry protein ROP16; transcript_product=rhoptry protein ROP16; location=TGME49_chrVIIb:1054210-1056333(-); protein_length=707; sequence_SO=chromosome; SO=pr	1	3	12	76.215	707	0	17.042	7816100	30	3			-1	260540																												1.40007e+07	3.23704e+06	6.88219e+06	9.01824e+06	1.77557e+07
TGME49_262920-t26_1-p1	TGME49_262920-t26_1-p1	TGME49_262920-t26_1-p1	transcript=TGME49_262920-t26_1; gene=TGME49_262920; organism=Toxoplasma_gondii_ME49; gene_product=trypsin domain-containing protein; transcript_product=trypsin domain-containing protein; location=TGME49_chrVIIb:922803-931563(+); protein_length=972; sequenc	1	2	3.3	104.52	972	0	123.13	34677000	38	8			-1	912540	10279000	7051700	10663000	3.72101e+06	1.00206e+07	6.22442e+06	1.86483e+06	3.92272e+06	2.16923e+06	0.578539	1.86869		1.29879	5.20975		0.25643	0.0160687											1.99966e+07	9.30861e+06	1.31919e+07	4.18631e+06	2.88459e+06
TGME49_263040-t26_1-p1	TGME49_263040-t26_1-p1	TGME49_263040-t26_1-p1	transcript=TGME49_263040-t26_1; gene=TGME49_263040; organism=Toxoplasma_gondii_ME49; gene_product=ribosomal protein RPS16; transcript_product=ribosomal protein RPS16; location=TGME49_chrVIIb:856869-858555(+); protein_length=211; sequence_SO=chromosome; SO=	1	3	19.4	24.055	211	0	44.872	704190000	13	13			-1	54169000	168600000	131450000	120940000	4.40296e+06	8.07251e+06	1.00954e+07	1.86519e+06	2.82355e+06	9.7802e+07	4.28895	4.11512		10.4579	2.66347		3.16675e-05	0.117533		+			1	+					2.51047e+08	1.2105e+08	2.22484e+08	1.20769e+07	6.38443e+06
TGME49_263050-t26_1-p1	TGME49_263050-t26_1-p1	TGME49_263050-t26_1-p1	transcript=TGME49_263050-t26_1; gene=TGME49_263050; organism=Toxoplasma_gondii_ME49; gene_product=ribosomal protein RPL13; transcript_product=ribosomal protein RPL13; location=TGME49_chrVIIb:852938-856438(-); protein_length=355; sequence_SO=chromosome; SO=	1	4	11.8	39.682	355	0	22.954	606130000	19	17			-1	31902000	117330000	136150000	132760000	7.34595e+06	1.47444e+07	6.61991e+06	1.0779e+06	2.79221e+06	93697000	3.84343	4.2922		9.56141	2.57934		5.09739e-05	0.12441		+			1	+					2.33738e+08	1.63671e+08	2.29172e+08	7.45998e+06	1.26257e+07
TGME49_263060-t26_1-p1	TGME49_263060-t26_1-p1	TGME49_263060-t26_1-p1	transcript=TGME49_263060-t26_1; gene=TGME49_263060; organism=Toxoplasma_gondii_ME49; gene_product=Proteasome/cyclosome repeat-containing protein; transcript_product=Proteasome/cyclosome repeat-containing protein; location=TGME49_chrVIIb:834390-849810(-); p	1	5	6.3	125.59	1156	0	131.47	96662000	56	24			-1	1726100	10805000	19536000	15606000	4.04203e+06	7.05173e+06	5.51711e+06	11215000	22044000	2.12737e+07	1.46292	-0.224985	1.6879	3.76224	-0.596789	4.14039	0.00813178	0.680157	0.00601667										2.17268e+07	3.64712e+07	4.87348e+07	1.31688e+07	1.0771e+07
TGME49_263070-t26_1-p1	TGME49_263070-t26_1-p1	TGME49_263070-t26_1-p1	transcript=TGME49_263070-t26_1; gene=TGME49_263070; organism=Toxoplasma_gondii_ME49; gene_product=CMGC kinase, CK2 family; transcript_product=CMGC kinase, CK2 family; location=TGME49_chrVIIb:827321-832243(+); protein_length=539; sequence_SO=chromosome; SO=	1	7	21.9	59.824	539	0	72.703	334730000	28	25			-1	11955000	7.5865e+07	60561000	86286000	5.07323e+06	4.90562e+06	7.24e+06	5.8972e+07	2.24553e+06	2.71638e+06	3.70113	3.36868		10.7203	2.57689		2.81223e-05	0.12441		+			0.85						1.08963e+08	1.07776e+08	8.26662e+07	1.43183e+07	1.36214e+07
TGME49_263080-t26_1-p1	TGME49_263080-t26_1-p1	TGME49_263080-t26_1-p1	transcript=TGME49_263080-t26_1; gene=TGME49_263080; organism=Toxoplasma_gondii_ME49; gene_product=hypothetical protein; transcript_product=hypothetical protein; location=TGME49_chrVIIb:823077-823478(+); protein_length=133; sequence_SO=chromosome; SO=protei	1	5	57.1	14.407	133	0	323.31	161610000	8	13			-1	20201000	37348000	50739000	44763000	4.67961e+06	2.23511e+07	4.93524e+06	2.49835e+06	2.2275e+06	4.54932e+06	2.45348	3.90339		3.95817	11.727		0.00644654	0.00077596			+		0.55		0.85				4.84284e+07	1.15975e+08	9.86619e+07	7.75052e+06	1.15654e+07
TGME49_263090-t26_1-p1	TGME49_263090-t26_1-p1	TGME49_263090-t26_1-p1	transcript=TGME49_263090-t26_1; gene=TGME49_263090; organism=Toxoplasma_gondii_ME49; gene_product=14-3-3 protein; transcript_product=14-3-3 protein; location=TGME49_chrVIIb:813151-815788(+); protein_length=323; sequence_SO=chromosome; SO=protein_coding; is	1	14	48	37.173	323	0	323.31	50989000000	21	220			-1	2428100000	4773100000	4692800000	5213600000	3550500000	2750600000	1905800000	5578600000	5.9546e+09	6050000000	0.883163	-0.261062	1.14423	2.47546	-1.54131	3.34023	0.0481429	0.283657	0.0159083										4.68138e+09	3.18321e+09	4.1882e+09	4.90446e+09	3.61137e+09
TGME49_263130-t26_1-p1	TGME49_263130-t26_1-p1	TGME49_263130-t26_1-p1	transcript=TGME49_263130-t26_1; gene=TGME49_263130; organism=Toxoplasma_gondii_ME49; gene_product=citrate synthase, putative; transcript_product=citrate synthase, putative; location=TGME49_chrVIIb:780112-785548(+); protein_length=620; sequence_SO=chromosom	1	2	4.5	68.928	620	0	12.186	94289000	30	9			-1	3143000	21586000	13541000	20704000	3.58336e+06	4.45527e+07	5.34479e+06	3.72972e+06	1.64085e+06	13504000	0.942078	2.06477		1.06811	2.62585		0.345408	0.121278											3.49253e+07	1.95247e+07	3.31984e+07	8.12468e+06	4.03765e+06
TGME49_263180-t26_1-p1	TGME49_263180-t26_1-p1	TGME49_263180-t26_1-p1	transcript=TGME49_263180-t26_1; gene=TGME49_263180; organism=Toxoplasma_gondii_ME49; gene_product=myosin D; transcript_product=myosin D; location=TGME49_chrVIIb:739658-747456(-); protein_length=822; sequence_SO=chromosome; SO=protein_coding; is_pseudo=fals	1	7	12.7	91.051	822	0	142.66	300370000	50	39			-1	6007400	5.9593e+07	25364000	6.4853e+07	5.86297e+06	2.62355e+06	1.01162e+07	22978000	24408000	32458000	3.09971	0.809639	2.29007	5.20375	1.92637	4.36992	0.00151541	0.200271	0.00463323	+			0.4				0.05		7.82812e+07	7.43805e+07	9.33345e+07	1.49456e+07	1.85199e+07
TGME49_263300-t26_1-p1	TGME49_263300-t26_1-p1	TGME49_263300-t26_1-p1	transcript=TGME49_263300-t26_1; gene=TGME49_263300; organism=Toxoplasma_gondii_ME49; gene_product=eukaryotic porin protein; transcript_product=eukaryotic porin protein; location=TGME49_chrVIIb:644388-648112(-); protein_length=290; sequence_SO=chromosome; S	1	9	47.6	31.352	290	0	323.31	6510500000	17	99			-1	382970000	9.0158e+08	940920000	970800000	3.30438e+06	1.11217e+07	5.43391e+06	825870000	8.8472e+08	660400000	7.3252	0.257075	7.06813	15.4156	1.31097	14.5775	6.48238e-06	0.356517	1.34889e-05	+		+	1	+			1	+	8.86467e+08	1.20907e+09	1.07248e+09	9.2011e+06	1.57301e+07
TGME49_263470-t26_1-p1	TGME49_263470-t26_1-p1	TGME49_263470-t26_1-p1	transcript=TGME49_263470-t26_1; gene=TGME49_263470; organism=Toxoplasma_gondii_ME49; gene_product=ubiquitin carboxyl-terminal hydrolase UCHL3; transcript_product=ubiquitin carboxyl-terminal hydrolase UCHL3; location=TGME49_chrVIIb:540094-541912(-); protein	1	2	20.5	29.033	264	0	15.623	47181000	11	5			-1	4289200	21072000	21670000	1.91833e+07	5.02819e+06	1.19376e+07	1.55977e+07	1.59536e+06	3.38447e+06	5.3787e+06	1.07531	2.74553		2.29895	5.92702		0.0623294	0.00964353					0.05		0.45				1.39596e+07	4.11616e+07	3.67556e+07	1.00173e+07	3.36478e+06
TGME49_263520-t26_1-p1	TGME49_263520-t26_1-p1	TGME49_263520-t26_1-p1	transcript=TGME49_263520-t26_1; gene=TGME49_263520; organism=Toxoplasma_gondii_ME49; gene_product=microtubule associated protein SPM1; transcript_product=microtubule associated protein SPM1; location=TGME49_chrVIIb:498809-500823(+); protein_length=351; seq	1	2	8.5	38.796	351	0	45.948	133350000	19	14			-1	7018500	32247000	36346000	33777000	3.54748e+06	5.63006e+06	2.92678e+06	917447	3.54328e+06	1.26976e+06	3.13451	4.40915		8.59653	8.41714		9.02875e-05	0.00240136		+	+		0.3		0.95				4.8708e+07	5.8281e+07	4.07178e+07	6.04668e+06	5.96333e+06
TGME49_263530-t26_1-p1	TGME49_263530-t26_1-p1	TGME49_263530-t26_1-p1	transcript=TGME49_263530-t26_1; gene=TGME49_263530; organism=Toxoplasma_gondii_ME49; gene_product=chaperonin, putative; transcript_product=chaperonin, putative; location=TGME49_chrVIIb:493203-495249(-); protein_length=127; sequence_SO=chromosome; SO=protei	1	2	28.3	13.862	127	0	20.896	957280000	9	15			-1	106360000	126780000	160270000	124420000	8.8072e+06	1.05002e+07	1.30366e+07	98075000	144440000	125320000	3.67803	0.170002	3.50803	10.9943	0.724566	10.6595	2.53522e-05	0.616674	5.78397e-05	+		+	1	+			1	+	2.80405e+08	1.86604e+08	1.68336e+08	2.66009e+06	9.53927e+06
TGME49_263630-t26_1-p1	TGME49_263630-t26_1-p1	TGME49_263630-t26_1-p1	transcript=TGME49_263630-t26_1; gene=TGME49_263630; organism=Toxoplasma_gondii_ME49; gene_product=hypothetical protein; transcript_product=hypothetical protein; location=TGME49_chrVIIb:427614-430148(-); protein_length=136; sequence_SO=chromosome; SO=protei	1	4	34.6	15.488	136	0	27.271	285010000	9	15			-1	31667000	5.6428e+07	50075000	52338000	4.64507e+06	1.292e+07	1.07084e+07	2.13781e+06	2.53396e+06	45166000	2.61541	3.07982		5.85898	2.5284		0.000772205	0.12833					0.45						7.68975e+07	6.84013e+07	1.0531e+08	9.47756e+06	1.34048e+07
TGME49_263700-t26_1-p1	TGME49_263700-t26_1-p1	TGME49_263700-t26_1-p1	transcript=TGME49_263700-t26_1; gene=TGME49_263700; organism=Toxoplasma_gondii_ME49; gene_product=ribosomal protein RPS14; transcript_product=ribosomal protein RPS14; location=TGME49_chrVIIb:385908-387618(+); protein_length=156; sequence_SO=chromosome; SO=	1	5	59	16.301	156	0	323.31	7881700000	6	33			-1	1313600000	490970000	685330000	586780000	6.527e+08	733250000	601680000	477960000	4.8466e+08	6.1644e+08	-0.181489	0.15581	-0.337299	-0.561656	0.695933	-1.12581	0.616483	0.632151	0.324079										8.85942e+08	7.06809e+08	1.1404e+09	7.18988e+08	1.31851e+09
TGME49_263850-t26_1-p1	TGME49_263850-t26_1-p1	TGME49_263850-t26_1-p1	transcript=TGME49_263850-t26_1; gene=TGME49_263850; organism=Toxoplasma_gondii_ME49; gene_product=hypothetical protein; transcript_product=hypothetical protein; location=TGME49_chrVIIb:289237-292075(-); protein_length=229; sequence_SO=chromosome; SO=protei	1	5	32.8	25.122	229	0	36.355	377240000	13	20			-1	29019000	8.6293e+07	57083000	53039000	2.38714e+07	1.12755e+07	5.50187e+06	6.9857e+07	4.8002e+07	5.62807e+07	2.48763	0.156406	2.33122	4.46587	0.560516	4.21372	0.00343698	0.696278	0.00553145				0.8				0.5		1.3693e+08	1.3588e+08	2.00464e+08	1.24994e+07	1.19946e+07
TGME49_263870-t26_1-p1	TGME49_263870-t26_1-p1	TGME49_263870-t26_1-p1	transcript=TGME49_263870-t26_1; gene=TGME49_263870; organism=Toxoplasma_gondii_ME49; gene_product=glutamate-tRNA ligase; transcript_product=glutamate-tRNA ligase; location=TGME49_chrVIIb:274169-283563(-); protein_length=849; sequence_SO=chromosome; SO=prot	1	2	4.6	95.127	849	0.0040816	11.026	30606000	45	2			-1	680140
TGME49_264040-t26_1-p1	TGME49_264040-t26_1-p1	TGME49_264040-t26_1-p1	transcript=TGME49_264040-t26_1; gene=TGME49_264040; organism=Toxoplasma_gondii_ME49; gene_product=hypothetical protein; transcript_product=hypothetical protein; location=TGME49_chrVIIb:222040-222702(-); protein_length=220; sequence_SO=chromosome; SO=protei	1	3	21.8	24.595	220	0	323.31	341810000	17	16			-1	20107000	69223000	7.7978e+07	5.98548e+07	3.90729e+06	3.93041e+06	6.31365e+06	40988000	38220000	40648000	3.90075	0.781024	3.11972	11.0541	4.13901	9.47366	2.47444e-05	0.0379314	0.000102356	+		+	0.85				0.3		1.43029e+08	1.35252e+08	1.29522e+08	6.26504e+06	1.27887e+07
TGME49_264440-t26_1-p1	TGME49_264440-t26_1-p1	TGME49_264440-t26_1-p1	transcript=TGME49_264440-t26_1; gene=TGME49_264440; organism=Toxoplasma_gondii_ME49; gene_product=signal recognition particle receptor beta subunit protein; transcript_product=signal recognition particle receptor beta subunit protein; location=TGME49_chrIX	1	2	9.5	37.369	347	0.0027701	11.275	6761600	19	2			-1	355870																												1.04097e+07	2.35831e+06	3.06091e+06	3.41857e+06	6.61907e+06
TGME49_264610-t26_1-p1	TGME49_264610-t26_1-p1	TGME49_264610-t26_1-p1	transcript=TGME49_264610-t26_1; gene=TGME49_264610; organism=Toxoplasma_gondii_ME49; gene_product=RNA recognition motif-containing protein; transcript_product=RNA recognition motif-containing protein; location=TGME49_chrIX:2172332-2178434(-); protein_lengt	1	3	11.2	44.974	430	0	65.143	957980000	15	32			-1	63865000	149400000	153870000	139400000	2.09804e+06	1.85086e+07	7.8809e+06	139030000	135720000	111180000	4.45139	0.203732	4.24766	6.13397	1.0902	5.66341	0.000612156	0.443573	0.00125179	+		+	1	+			0.95		2.4179e+08	1.88397e+08	2.23735e+08	8.99511e+06	8.17643e+06
TGME49_264660-t26_1-p1	TGME49_264660-t26_1-p1	TGME49_264660-t26_1-p1	transcript=TGME49_264660-t26_1; gene=TGME49_264660; organism=Toxoplasma_gondii_ME49; gene_product=SAG-related sequence SRS44; transcript_product=SAG-related sequence SRS44; location=TGME49_chrIX:2135664-2143297(+); protein_length=2451; sequence_SO=chromoso	1	13	10.1	262.47	2451	0	86.527	339290000	138	34			-1	2458600	7.4916e+07	37316000	31391000	1.21816e+06	8.35889e+06	1.44985e+07	120020000	4.8616e+07	38537000	3.07179	-0.452486	3.52427	3.48131	-0.813132	3.72759	0.0117641	0.571902	0.00985667				0.55				0.8		1.24897e+08	6.23272e+07	3.88367e+07	1.20437e+07	1.52089e+07
TGME49_265310-t26_1-p1	TGME49_265310-t26_1-p1	TGME49_265310-t26_1-p1	transcript=TGME49_265310-t26_1; gene=TGME49_265310; organism=Toxoplasma_gondii_ME49; gene_product=heat shock protein 40, putative; transcript_product=heat shock protein 40, putative; location=TGME49_chrIX:1622549-1628560(+); protein_length=336; sequence_SO	1	2	8	37.197	336	0	13.328	1140300000	18	8			-1	63348000	138150000	130460000	138270000	3.89051e+06	6.86647e+06	1.33421e+07	291030000	3.92284e+08	282940000	4.25715	-1.23208	5.48923	8.90242	-5.9429	11.1558	7.47689e-05	0.00963453	4.66188e-05	+		+	1	+			1	+	2.90489e+08	2.74414e+08	1.48943e+08	6.11429e+06	5.9868e+06
TGME49_265330-t26_1-p1	TGME49_265330-t26_1-p1	TGME49_265330-t26_1-p1	transcript=TGME49_265330-t26_1; gene=TGME49_265330; organism=Toxoplasma_gondii_ME49; gene_product=cell-cycle-associated protein kinase GSK, putative; transcript_product=cell-cycle-associated protein kinase GSK, putative; location=TGME49_chrIX:1612513-16143	1	3	8.1	44.467	394	0	17.717	87005000	20	15			-1	4350300	11860000	8787900	12995000	4.45753e+06	8.82738e+06	2.76902e+06	8643600	11327000	14015000	1.21194	-0.00626359	1.21821	2.53456	-0.0227205	2.50678	0.0443539	0.988921	0.0486969										2.08012e+07	2.02495e+07	2.24776e+07	9.8698e+06	6.05486e+06
TGME49_265370-t26_1-p1	TGME49_265370-t26_1-p1	TGME49_265370-t26_1-p1	transcript=TGME49_265370-t26_1; gene=TGME49_265370; organism=Toxoplasma_gondii_ME49; gene_product=hypothetical protein; transcript_product=hypothetical protein; location=TGME49_chrIX:1603702-1604587(+); protein_length=142; sequence_SO=chromosome; SO=protei	1	2	26.1	16.033	142	0	12.131	79725000	8	6			-1	9965600																												2.2584e+06	1.50266e+06	4.80812e+07	7.76595e+06	6.80725e+06
TGME49_265450-t26_1-p1	TGME49_265450-t26_1-p1	TGME49_265450-t26_1-p1	transcript=TGME49_265450-t26_1; gene=TGME49_265450; organism=Toxoplasma_gondii_ME49; gene_product=hexokinase; transcript_product=hexokinase; location=TGME49_chrIX:1545094-1548370(-); protein_length=468; sequence_SO=chromosome; SO=protein_coding; is_pseudo=	1	6	21.8	51.497	468	0	323.31	774060000	24	49			-1	32252000	130310000	126040000	98569000	4.70791e+06	1.14226e+07	4.50687e+06	8.7358e+07	92036000	8.9698e+07	4.23519	0.388869	3.84632	9.50094	1.9937	8.88177	5.24672e-05	0.192604	0.000136213	+		+	1	+			0.95		1.70681e+08	3.07785e+08	1.68205e+08	9.90105e+06	1.45555e+07
TGME49_265530-t26_1-p1	TGME49_265530-t26_1-p1	TGME49_265530-t26_1-p1	transcript=TGME49_265530-t26_1; gene=TGME49_265530; organism=Toxoplasma_gondii_ME49; gene_product=RNA recognition motif-containing protein; transcript_product=RNA recognition motif-containing protein; location=TGME49_chrIX:1497976-1501064(-); protein_lengt	1	5	20.1	51.487	492	0	187.97	260780000	16	22			-1	16299000	5.1657e+07	46366000	40428000	5.66312e+06	1.36067e+07	6.26037e+06	37310000	3.40538e+07	37003000	2.54969	0.347455	2.20224	6.0194	1.85909	5.33659	0.000676888	0.211955	0.00169741				0.35				0.15		1.12335e+08	6.92846e+07	4.54265e+07	1.08685e+07	1.2784e+07
TGME49_266060-t26_1-p1	TGME49_266060-t26_1-p1	TGME49_266060-t26_1-p1	transcript=TGME49_266060-t26_1; gene=TGME49_266060; organism=Toxoplasma_gondii_ME49; gene_product=ribosomal protein RPSA; transcript_product=ribosomal protein RPSA; location=TGME49_chrIX:1325681-1328020(-); protein_length=287; sequence_SO=chromosome; SO=pr	1	7	41.5	31.512	287	0	213.84	3357600000	12	72			-1	279800000	6.2426e+08	454640000	451710000	1.98251e+06	2.52401e+06	1.23887e+07	296420000	330100000	544770000	6.99328	0.422025	6.57125	10.2959	1.36642	9.16532	3.39567e-05	0.333935	0.000116956	+		+	1	+			1	+	9.52217e+08	4.57177e+08	9.51212e+08	7.39336e+06	1.35568e+07
TGME49_266070-t26_1-p1	TGME49_266070-t26_1-p1	TGME49_266070-t26_1-p1	transcript=TGME49_266070-t26_1; gene=TGME49_266070; organism=Toxoplasma_gondii_ME49; gene_product=ribosomal protein RPL31; transcript_product=ribosomal protein RPL31; location=TGME49_chrIX:1319959-1321330(+); protein_length=120; sequence_SO=chromosome; SO=	1	2	20.8	14.355	120	0	68.232	1303500000	7	14			-1	186220000	213230000	220920000	275580000	8.38416e+06	5.11463e+06	5.11795e+06	2.32697e+06	1.28132e+06	230950000	5.28404	4.73415		14.8187	2.35595		7.48334e-06	0.141789		+			1	+					2.85845e+08	2.89229e+08	3.93085e+08	2.66125e+06	1.00742e+07
TGME49_266620-t26_1-p1	TGME49_266620-t26_1-p1	TGME49_266620-t26_1-p1	transcript=TGME49_266620-t26_1; gene=TGME49_266620; organism=Toxoplasma_gondii_ME49; gene_product=thioredoxin domain-containing protein; transcript_product=thioredoxin domain-containing protein; location=TGME49_chrIX:1071242-1073392(-); protein_length=207;	1	2	20.3	22.685	207	0.0027548	11.248	32715000	10	3			-1	3271500																												2.23471e+06	1.69409e+07	1.60091e+07	7.04477e+06	6.77211e+06
TGME49_266640-t26_1-p1	TGME49_266640-t26_1-p1	TGME49_266640-t26_1-p1	transcript=TGME49_266640-t26_1; gene=TGME49_266640; organism=Toxoplasma_gondii_ME49; gene_product=Acetyl-coenzyme A synthetase 2, putative; transcript_product=Acetyl-coenzyme A synthetase 2, putative; location=TGME49_chrIX:1051005-1059596(+); protein_lengt	1	4	7.1	79.99	714	0	22.995	37104000	35	4			-1	1060100																												5.42919e+06	1.21553e+07	2.45434e+07	1.30395e+07	1.19199e+07
TGME49_266760-t26_1-p1	TGME49_266760-t26_1-p1	TGME49_266760-t26_1-p1	transcript=TGME49_266760-t26_1; gene=TGME49_266760; organism=Toxoplasma_gondii_ME49; gene_product=isocitrate dehydrogenase; transcript_product=isocitrate dehydrogenase; location=TGME49_chrIX:975999-979074(-); protein_length=594; sequence_SO=chromosome; SO=	1	3	6.6	66.341	594	0	54.136	12703000000	33	42			-1	384950000	7.9125e+08	8.013e+08	872400000	1226900000	705600000	1250300000	1279000000	1543700000	1440200000	-0.322844	-0.787332	0.464488	-0.895529	-4.39647	1.32273	0.427407	0.030357	0.251505										1.45724e+09	1.45274e+09	1.20951e+09	1.85445e+09	2.40789e+09
TGME49_266960-t26_1-p1	TGME49_266960-t26_1-p1	TGME49_266960-t26_1-p1	transcript=TGME49_266960-t26_1; gene=TGME49_266960; organism=Toxoplasma_gondii_ME49; gene_product=beta tubulin; transcript_product=beta tubulin; location=TGME49_chrIX:869327-871380(-); protein_length=449; sequence_SO=chromosome; SO=protein_coding; is_pseud	1	6	65.5	50.073	449	0	323.31	2844800000	19	66			-1	149730000	342540000	61988000	5.3864e+08	3.23641e+06	1.19011e+07	1.40689e+07	383170000	370590000	498370000	4.78846	-0.876457	5.66492	5.37188	-1.06025	9.63524	0.00127289	0.452979	9.46717e-05	+		+	1	+			1	+	6.77464e+08	1.4229e+08	7.81002e+08	9.85228e+06	1.05049e+07
TGME49_267060-t26_1-p1	TGME49_267060-t26_1-p1	TGME49_267060-t26_1-p1	transcript=TGME49_267060-t26_1; gene=TGME49_267060; organism=Toxoplasma_gondii_ME49; gene_product=ribosomal protein RPL14; transcript_product=ribosomal protein RPL14; location=TGME49_chrIX:798309-800212(+); protein_length=157; sequence_SO=chromosome; SO=pr	1	4	25.5	17.878	157	0	24.96	553050000	7	15			-1	79007000	87155000	1.72008e+08	9.0854e+07	5.33906e+06	6.50344e+06	3.88083e+06	1.79339e+08	114500000	99544000	4.43439	-0.19523	4.62962	10.8256	-0.512735	12.2716	2.65671e-05	0.719779	3.09313e-05	+		+	1	+			1	+	1.84715e+08	1.18789e+08	7.56825e+07	1.00747e+07	1.18507e+07
TGME49_267080-t26_1-p1	TGME49_267080-t26_1-p1	TGME49_267080-t26_1-p1	transcript=TGME49_267080-t26_1; gene=TGME49_267080; organism=Toxoplasma_gondii_ME49; gene_product=26S protease regulatory subunit 4, putative; transcript_product=26S protease regulatory subunit 4, putative; location=TGME49_chrIX:788659-794078(+); protein_l	1	5	22.2	49.12	441	0	51.997	2473200000	27	28			-1	91600000	155940000	130760000	188840000	271490000	211660000	220870000	210240000	281670000	221580000	-0.573589	-0.589598	0.0160085	-1.7342	-2.51464	0.052098	0.140547	0.129488	0.964859										4.79472e+08	2.08284e+08	2.29434e+08	3.10271e+08	4.5233e+08
TGME49_267330-t26_1-p1	TGME49_267330-t26_1-p1	TGME49_267330-t26_1-p1	transcript=TGME49_267330-t26_1; gene=TGME49_267330; organism=Toxoplasma_gondii_ME49; gene_product=fumarate hydratase; transcript_product=fumarate hydratase; location=TGME49_chrIX:710487-716309(+); protein_length=776; sequence_SO=chromosome; SO=protein_codi	1	4	10.1	84.293	776	0	91.695	129360000	48	12			-1	2695100	30273000	1.87635e+07	28952000	3.40297e+06	3.47403e+06	4.58598e+06	38783000	5.27549e+06	2.17197e+06	2.74826	1.73658		7.74102	1.62627		0.000162146	0.263607		+			0.25						5.09801e+07	4.97246e+07	5.34042e+07	1.00792e+07	6.78164e+06
TGME49_267400-t26_1-p1	TGME49_267400-t26_1-p1	TGME49_267400-t26_1-p1	transcript=TGME49_267400-t26_1; gene=TGME49_267400; organism=Toxoplasma_gondii_ME49; gene_product=ribosomal protein RPL32; transcript_product=ribosomal protein RPL32; location=TGME49_chrIX:674437-674942(-); protein_length=134; sequence_SO=chromosome; SO=pr	1	4	35.8	15.617	134	0	37.514	975700000	8	23			-1	121960000	246670000	239410000	158080000	8.2276e+06	2.80849e+06	3.95063e+06	38620000	9.44538e+07	129370000	5.54731	1.43537	4.11194	11.7695	2.86105	6.90879	1.91724e-05	0.107464	0.000473914	+		+	1	+			0.45		4.34833e+08	3.03473e+08	2.69279e+08	6.61085e+06	8.29295e+06
TGME49_267420-t26_1-p1	TGME49_267420-t26_1-p1	TGME49_267420-t26_1-p1	transcript=TGME49_267420-t26_1; gene=TGME49_267420; organism=Toxoplasma_gondii_ME49; gene_product=mago nashi family protein 2, putative; transcript_product=mago nashi family protein 2, putative; location=TGME49_chrIX:664197-666600(-); protein_length=202; s	1	2	12.4	23.727	202	0.0027473	11.224	184080000	14	5			-1	13149000	4.07568e+07	35622000	6.7545e+07	2.80821e+06	8.3401e+06	8.4704e+06	69740000	1.67213e+06	3.74245e+06	2.9831	2.60395		5.67106	1.84516		0.000928796	0.214669		+			0.6						2.09565e+07	1.03817e+08	1.98927e+07	4.37142e+06	3.51371e+06
TGME49_267500-t26_1-p1	TGME49_267500-t26_1-p1	TGME49_267500-t26_1-p1	transcript=TGME49_267500-t26_1; gene=TGME49_267500; organism=Toxoplasma_gondii_ME49; gene_product=hypothetical protein; transcript_product=hypothetical protein; location=TGME49_chrIX:610582-611919(+); protein_length=230; sequence_SO=chromosome; SO=protein_	1	3	33.5	25.697	230	0	37.348	620470000	8	28			-1	77559000	6.3896e+07	9.38589e+07	142080000	1.22774e+07	7.20977e+06	8.75026e+06	79026000	72436000	8.361e+07	3.36781	0.277381	3.09043	8.05662	0.844423	9.37553	0.000128597	0.555797	0.000105131	+		+	1	+			0.9		1.04731e+08	2.36175e+07	2.56005e+08	1.58853e+07	8.46153e+06
TGME49_267620-t26_1-p1	TGME49_267620-t26_1-p1	TGME49_267620-t26_1-p1	transcript=TGME49_267620-t26_1; gene=TGME49_267620; organism=Toxoplasma_gondii_ME49; gene_product=multi-pass transmembrane protein; transcript_product=multi-pass transmembrane protein; location=TGME49_chrIX:512128-520445(+); protein_length=508; sequence_SO	1	2	6.3	57.684	508	0	12.356	21087000	25	4			-1	843500																												1.56401e+06	7.70583e+06	1.1824e+07	8.70768e+06	5.85287e+06
TGME49_268200-t26_1-p1	TGME49_268200-t26_1-p1	TGME49_268200-t26_1-p1	transcript=TGME49_268200-t26_1; gene=TGME49_268200; organism=Toxoplasma_gondii_ME49; gene_product=RNA recognition motif-containing protein; transcript_product=RNA recognition motif-containing protein; location=TGME49_chrVIII:6650217-6653313(+); protein_len	1	9	31.6	66.429	648	0	274.89	1640000000	18	52			-1	91110000	377460000	286330000	277140000	5.82478e+06	5.92145e+06	1.63889e+07	3.41124e+07	28365000	238440000	5.23113	2.34015	2.89098	10.9533	2.73963	3.29254	2.54751e-05	0.115024	0.0169272	+			1	+			0.3		2.97082e+08	2.53893e+08	4.28474e+08	1.20152e+07	1.54825e+07
TGME49_268570-t26_1-p1	TGME49_268570-t26_1-p1	TGME49_268570-t26_1-p1	transcript=TGME49_268570-t26_1; gene=TGME49_268570; organism=Toxoplasma_gondii_ME49; gene_product=zinc finger (CCCH type) motif-containing protein; transcript_product=zinc finger (CCCH type) motif-containing protein; location=TGME49_chrVIII:6425522-6430030	1	4	31	47.062	449	0	24.859	86896000	15	5			-1	5793100																												5.30341e+06	9.44613e+07	9.0919e+06	8.47093e+06	1.2302e+07
TGME49_268830-t26_1-p1	TGME49_268830-t26_1-p1	TGME49_268830-t26_1-p1	transcript=TGME49_268830-t26_1; gene=TGME49_268830; organism=Toxoplasma_gondii_ME49; gene_product=hypothetical protein; transcript_product=hypothetical protein; location=TGME49_chrVIII:6262703-6267267(+); protein_length=536; sequence_SO=chromosome; SO=prot	1	6	17.9	61.284	536	0	38.459	197530000	29	12			-1	6811500	33226000	31449000	46467000	1.53713e+06	5.52843e+06	7.75152e+06	1.62523e+06	39038000	4.22418e+06	3.17524	2.5004		5.21897	2.13922		0.00149665	0.168482		+			0.35						7.80354e+07	5.97419e+07	1.32149e+08	9.76808e+06	1.16129e+07
TGME49_268850-t26_1-p1	TGME49_268850-t26_1-p1;TGME49_268860-t26_1-p1	TGME49_268850-t26_1-p1	transcript=TGME49_268850-t26_1; gene=TGME49_268850; organism=Toxoplasma_gondii_ME49; gene_product=enolase 2; transcript_product=enolase 2; location=TGME49_chrVIII:6250782-6252860(-); protein_length=475; sequence_SO=chromosome; SO=protein_coding; is_pseudo=	2	15	56.6	52.113	475	0	323.31	37829000000	20	219			-1;-1	1891400000	4.4161e+09	5388000000	4.7303e+09	1194600000	1232600000	1132400000	2560700000	4011500000	4.6898e+09	2.02561	0.408083	1.61753	6.56741	1.44163	4.71511	0.000418539	0.310771	0.00318851										2.65576e+09	4.10841e+09	2.77811e+09	9.25184e+08	1.71693e+09
TGME49_268950-t26_1-p1	TGME49_268950-t26_1-p1	TGME49_268950-t26_1-p1	transcript=TGME49_268950-t26_1; gene=TGME49_268950; organism=Toxoplasma_gondii_ME49; gene_product=hypothetical protein; transcript_product=hypothetical protein; location=TGME49_chrVIII:6185699-6190478(-); protein_length=543; sequence_SO=chromosome; SO=prot	1	7	20.8	60.196	543	0	240.83	266390000	35	33			-1	7611100	76218000	9.9255e+07	40052000	2.13233e+06	4.89476e+06	9.03908e+06	25479000	5.4519e+06	2.78844e+06	3.88303	3.20382		6.4769	3.64727		0.000451207	0.0548327		+			0.6						1.00091e+08	1.15913e+08	2.3517e+08	1.08951e+07	2.0301e+07
TGME49_269180-t26_1-p1	TGME49_269180-t26_1-p1	TGME49_269180-t26_1-p1	transcript=TGME49_269180-t26_1; gene=TGME49_269180; organism=Toxoplasma_gondii_ME49; gene_product=MIF4G domain-containing protein; transcript_product=MIF4G domain-containing protein; location=TGME49_chrVIII:6011236-6023582(-); protein_length=2668; sequence	1	4	3	273.01	2668	0	202.91	0	98	4			-1	0																												4.29734e+06	3.53581e+06	5.17031e+06	9.40152e+06	8.90266e+06
TGME49_269190-t26_1-p1	TGME49_269190-t26_1-p1	TGME49_269190-t26_1-p1	transcript=TGME49_269190-t26_1; gene=TGME49_269190; organism=Toxoplasma_gondii_ME49; gene_product=glyceraldehyde-3-phosphate dehydrogenase GAPDH2; transcript_product=glyceraldehyde-3-phosphate dehydrogenase GAPDH2; location=TGME49_chrVIII:6003643-6007557(-	1	9	19.6	105.12	995	0	100.9	1480000000	42	50			-1	35238000	202670000	220780000	283890000	3.51166e+06	5.79873e+06	5.64079e+06	183660000	205690000	116660000	5.58495	0.509085	5.07587	15.4546	1.73589	13.3228	6.48238e-06	0.236598	2.14246e-05	+		+	1	+			1	+	2.224e+08	4.99206e+08	2.70382e+08	1.02983e+07	1.11702e+07
TGME49_269442-t26_1-p1	TGME49_269442-t26_1-p1	TGME49_269442-t26_1-p1	transcript=TGME49_269442-t26_1; gene=TGME49_269442; organism=Toxoplasma_gondii_ME49; gene_product=calmodulin, putative; transcript_product=calmodulin, putative; location=TGME49_chrVIII:5796611-5797662(-); protein_length=87; sequence_SO=chromosome; SO=prote	1	3	62.1	9.7801	87	0	17.819	311480000	5	5			-1	62295000	95819000	100150000	8.31597e+07	5.61209e+06	6.88631e+06	3.91202e+06	3.82324e+06	2.1543e+06	4.31363e+06	4.12196	4.81839		11.7144	15.3113		1.93012e-05	0.000360533		+	+		1	+	1	+			1.82843e+08	8.18415e+07	7.23364e+07	5.16833e+06	8.1641e+06
TGME49_269690-t26_1-p1	TGME49_269690-t26_1-p1	TGME49_269690-t26_1-p1	transcript=TGME49_269690-t26_1; gene=TGME49_269690; organism=Toxoplasma_gondii_ME49; gene_product=hypothetical protein; transcript_product=hypothetical protein; location=TGME49_chrVIII:5681399-5683996(+); protein_length=865; sequence_SO=chromosome; SO=prot	1	5	12.7	94.303	865	0	41.044	123730000	43	11			-1	2877500	24910000	32306000	32824000	2.16848e+06	1.36822e+07	2.03807e+07	3.10492e+06	1.83876e+06	1.28744e+06	1.81634	3.93709		2.31467	10.7071		0.0609678	0.00107501			+		0.05		0.55				3.75419e+07	6.38279e+07	1.1915e+08	2.87658e+07	1.28426e+07
TGME49_269885-t26_1-p1	TGME49_269885-t26_1-p1	TGME49_269885-t26_1-p1	transcript=TGME49_269885-t26_1; gene=TGME49_269885; organism=Toxoplasma_gondii_ME49; gene_product=rhoptry metalloprotease toxolysin TLN1; transcript_product=rhoptry metalloprotease toxolysin TLN1; location=TGME49_chrVIII:5564529-5572655(+); protein_length=	1	3	3	182.01	1645	0	18.157	35614000	82	6			-1	434320	6550900	1.52709e+07	15256000	2.82765e+06	3.29539e+06	1.02272e+07	3.01187e+06	4.22889e+06	4.38458e+06	1.33378	1.59078		2.23798	3.90923		0.0670762	0.0446187											1.2439e+07	2.27763e+07	2.30637e+07	7.72156e+06	7.53974e+06
TGME49_269980-t26_1-p1	TGME49_269980-t26_1-p1	TGME49_269980-t26_1-p1	transcript=TGME49_269980-t26_1; gene=TGME49_269980; organism=Toxoplasma_gondii_ME49; gene_product=preprotein translocase Sec61, putative; transcript_product=preprotein translocase Sec61, putative; location=TGME49_chrVIII:5484256-5488792(-); protein_length=	1	3	11.2	52.164	473	0	21.99	342130000	18	15			-1	19007000	5.3589e+07	52466000	42242000	5.34484e+06	6.03917e+06	1.48291e+07	42784000	37236000	34867000	2.65164	0.365455	2.28619	5.79641	1.82301	5.04205	0.0008175	0.218538	0.00228009				0.75				0.3		1.11509e+08	3.24362e+08	9.54519e+07	5.87203e+06	1.17975e+07
TGME49_270240-t26_1-p1	TGME49_270240-t26_1-p1	TGME49_270240-t26_1-p1	transcript=TGME49_270240-t26_1; gene=TGME49_270240; organism=Toxoplasma_gondii_ME49; gene_product=MAG1; transcript_product=MAG1; location=TGME49_chrVIII:5312269-5313737(+); protein_length=452; sequence_SO=chromosome; SO=protein_coding; is_pseudo=false	1	4	15.9	49.18	452	0	26.175	180430000	17	12			-1	10614000	44832000	38387000	29808000	7.58523e+06	2.04476e+06	4.27425e+06	3.28278e+06	1.31212e+06	37579000	3.19861	2.76932		6.24676	2.23415		0.000548726	0.157889		+			0.5						7.36658e+07	5.92952e+07	2.77176e+07	7.752e+06	1.00947e+07
TGME49_270250-t26_1-p1	TGME49_270250-t26_1-p1	TGME49_270250-t26_1-p1	transcript=TGME49_270250-t26_1; gene=TGME49_270250; organism=Toxoplasma_gondii_ME49; gene_product=dense granule protein GRA1; transcript_product=dense granule protein GRA1; location=TGME49_chrVIII:5310153-5310860(-); protein_length=190; sequence_SO=chromos	1	6	45.8	20.225	190	0	323.31	24029000000	4	88			-1	6007100000	3587200000	3912000000	2959100000	4.01686e+06	4.66619e+06	1.11053e+07	2646500000	3301400000	3591700000	9.1906	0.134698	9.0559	20.1964	0.610828	19.8797	2.44307e-06	0.675161	4.72481e-06	+		+	1	+			1	+	4.6523e+09	5.06619e+09	3.62766e+09	1.94302e+07	1.39704e+07
TGME49_270320-t26_1-p1	TGME49_270320-t26_1-p1	TGME49_270320-t26_1-p1	transcript=TGME49_270320-t26_1; gene=TGME49_270320; organism=Toxoplasma_gondii_ME49; gene_product=protein phosphatase 2C domain-containing protein; transcript_product=protein phosphatase 2C domain-containing protein; location=TGME49_chrVIII:5277164-5282525	1	5	15.8	58.673	538	0	31.606	83987000	28	9			-1	2999500																												2.17733e+07	3.49332e+07	3.03702e+07	1.15502e+07	6.94357e+06
TGME49_270380-t26_1-p1	TGME49_270380-t26_1-p1	TGME49_270380-t26_1-p1	transcript=TGME49_270380-t26_1; gene=TGME49_270380; organism=Toxoplasma_gondii_ME49; gene_product=ribosomal protein RPS13; transcript_product=ribosomal protein RPS13; location=TGME49_chrVIII:5240842-5243101(-); protein_length=151; sequence_SO=chromosome; S	1	2	19.2	17.176	151	0.0027894	11.389	315860000	9	7			-1	35095000	49112000	109320000	44018000	5.53621e+06	1.14325e+07	1.41716e+07	1.27087e+06	2.20078e+06	2.08661e+06	2.68051	5.10182		5.18197	11.5894		0.00154387	0.000799568			+		0.6		1	+			1.34917e+08	2.86352e+07	1.2084e+08	6.85222e+06	9.03846e+06
TGME49_270510-t26_1-p1	TGME49_270510-t26_1-p1	TGME49_270510-t26_1-p1	transcript=TGME49_270510-t26_1; gene=TGME49_270510; organism=Toxoplasma_gondii_ME49; gene_product=asparaginyl-tRNA synthetase (NOB+tRNA synthase); transcript_product=asparaginyl-tRNA synthetase (NOB+tRNA synthase); location=TGME49_chrVIII:5220893-5224199(+	1	13	26.8	75.004	676	0	143.66	4565800000	42	72			-1	108710000	504240000	1024600000	629760000	6.25725e+06	1.29257e+07	1.47611e+07	287470000	451580000	4.8896e+08	6.01868	0.785931	5.23275	12.9672	2.16332	11.8418	1.25918e-05	0.165642	3.56655e-05	+		+	1	+			1	+	1.08903e+09	1.17526e+09	8.90974e+08	1.79903e+07	2.08048e+07
TGME49_270830-t26_1-p1	TGME49_270830-t26_1-p1	TGME49_270830-t26_1-p1	transcript=TGME49_270830-t26_1; gene=TGME49_270830; organism=Toxoplasma_gondii_ME49; gene_product=small nuclear ribonucleoprotein; transcript_product=small nuclear ribonucleoprotein; location=TGME49_chrVIII:4968128-4971788(-); protein_length=155; sequence_	1	2	12.9	17.505	155	0.0027663	11.251	7428800	10	2			-1	742880																												1.14618e+07	1.61745e+06	4.27814e+06	4.99715e+06	4.29006e+06
TGME49_271050-t26_1-p1	TGME49_271050-t26_1-p1	TGME49_271050-t26_1-p1	transcript=TGME49_271050-t26_1; gene=TGME49_271050; organism=Toxoplasma_gondii_ME49; gene_product=SAG-related sequence SRS34A; transcript_product=SAG-related sequence SRS34A; location=TGME49_chrVIII:4758133-4758696(+); protein_length=187; sequence_SO=chrom	1	5	40.6	19.106	187	0	323.31	35399000000	11	69			-1	3218100000	5.2844e+09	592370000	5895100000	6.11198e+06	4.0835e+06	1.20345e+07	5.8257e+09	6.1419e+09	5182100000	8.62421	-1.10961	9.73382	9.60762	-1.195	21.7985	4.95212e-05	0.403558	3.37812e-06	+		+	1	+			1	+	6.76805e+09	6.62241e+09	6.95187e+09	1.49884e+07	1.52659e+07
TGME49_271810-t26_1-p1	TGME49_271810-t26_1-p1	TGME49_271810-t26_1-p1	transcript=TGME49_271810-t26_1; gene=TGME49_271810; organism=Toxoplasma_gondii_ME49; gene_product=lanp, putative; transcript_product=lanp, putative; location=TGME49_chrVIII:4349454-4351126(-); protein_length=283; sequence_SO=chromosome; SO=protein_coding;	1	7	43.1	31.931	283	0	63.364	653170000	14	29			-1	46655000	117360000	81444000	82844000	4.25728e+06	6.57376e+06	8.98536e+06	61401000	80208000	8.6757e+07	3.87354	0.296695	3.57685	9.77595	1.17723	9.337	4.49813e-05	0.409938	0.000106277	+		+	0.95				0.9		2.1555e+08	1.77314e+08	1.43789e+08	1.76094e+07	1.21113e+07
TGME49_271930-t26_1-p1	TGME49_271930-t26_1-p1	TGME49_271930-t26_1-p1	transcript=TGME49_271930-t26_1; gene=TGME49_271930; organism=Toxoplasma_gondii_ME49; gene_product=hypothetical protein; transcript_product=hypothetical protein; location=TGME49_chrVIII:4277392-4279150(+); protein_length=234; sequence_SO=chromosome; SO=prot	1	3	23.1	26.08	234	0	18.423	25234000	11	5			-1	2294000																												2.81847e+07	1.08535e+07	5.26983e+06	8.57148e+06	1.14064e+07
TGME49_272290-t26_1-p1	TGME49_272290-t26_1-p1	TGME49_272290-t26_1-p1	transcript=TGME49_272290-t26_1; gene=TGME49_272290; organism=Toxoplasma_gondii_ME49; gene_product=pyruvate dehydrogenase complex subunit PD-HE1Beta; transcript_product=pyruvate dehydrogenase complex subunit PD-HE1Beta; location=TGME49_chrVIII:4085352-40892	1	2	9.1	50.016	470	0	12.454	30815000	15	2			-1	2054300																												1.69445e+07	1.81955e+06	1.51955e+07	8.77677e+06	4.12795e+06
TGME49_272660-t26_1-p1	TGME49_272660-t26_1-p1	TGME49_272660-t26_1-p1	transcript=TGME49_272660-t26_1; gene=TGME49_272660; organism=Toxoplasma_gondii_ME49; gene_product=hypothetical protein; transcript_product=hypothetical protein; location=TGME49_chrVIII:3811592-3813141(+); protein_length=258; sequence_SO=chromosome; SO=prot	1	2	20.2	28.096	258	0	29.231	143660000	13	11			-1	11051000	28999000	2.52451e+07	28659000	3.24583e+06	7.03641e+06	9.85615e+06	20398000	24607000	1.99755e+07	2.18078	0.355088	1.82569	4.75747	1.88066	3.96532	0.00246206	0.209703	0.00737404				0.05				0.05		5.07931e+07	5.02811e+07	4.9172e+07	5.1639e+06	9.8512e+06
TGME49_272910-t26_1-p1	TGME49_272910-t26_1-p1	TGME49_272910-t26_1-p1	transcript=TGME49_272910-t26_1; gene=TGME49_272910; organism=Toxoplasma_gondii_ME49; gene_product=T-complex protein 1 delta subunit; transcript_product=T-complex protein 1 delta subunit; location=TGME49_chrVIII:3703587-3710903(+); protein_length=542; seque	1	5	19	58.644	542	0	33.489	1093800000	36	9			-1	30383000	743447	2.21123e+06	151990000	1.13583e+07	6.87585e+06	2.7496e+06	146270000	257510000	274130000		-5.11157	5.18442		-2.55645	9.00882		0.125999	0.000127755			+					1	+	5.53997e+06	4.8829e+07	1.93089e+08	1.38381e+07	1.16985e+07
TGME49_273090-t26_1-p1	TGME49_273090-t26_1-p1;TGME49_324300-t26_1-p1;TGME49_321640-t26_1-p1	TGME49_273090-t26_1-p1	transcript=TGME49_273090-t26_1; gene=TGME49_273090; organism=Toxoplasma_gondii_ME49; gene_product=cell division protein CDC48CY; transcript_product=cell division protein CDC48CY; location=TGME49_chrVIII:3665307-3674504(-); protein_length=811; sequence_SO=c	3	13	30.6	89.396	811	0	151.77	1448400000	42	30			-1;-1;-1	34486000	8.9416e+07	88988000	164790000	3.58662e+06	4.57214e+06	3.98763e+06	9.8607e+07	1.88598e+08	159070000	4.76382	-0.391274	5.15509	12.6635	-1.02971	14.3776	1.37762e-05	0.462251	1.39891e-05	+		+	1	+			1	+	1.58678e+08	1.00509e+08	2.02776e+08	2.03788e+08	1.27841e+08
TGME49_273130-t26_1-p1	TGME49_273130-t26_1-p1	TGME49_273130-t26_1-p1	transcript=TGME49_273130-t26_1; gene=TGME49_273130; organism=Toxoplasma_gondii_ME49; gene_product=SAG-related sequence SRS30A; transcript_product=SAG-related sequence SRS30A; location=TGME49_chrVIII:3642573-3643733(-); protein_length=362; sequence_SO=chrom	1	2	8.8	38.496	362	0	323.31	2841600	21	5			-1	135310																												2.16352e+06	1.6726e+06	3.47885e+06	3.85199e+06	4.58158e+06
TGME49_273370-t26_1-p1	TGME49_273370-t26_1-p1	TGME49_273370-t26_1-p1	transcript=TGME49_273370-t26_1; gene=TGME49_273370; organism=Toxoplasma_gondii_ME49; gene_product=coatomer gamma 2-subunit protein, putative; transcript_product=coatomer gamma 2-subunit protein, putative; location=TGME49_chrVIII:3558268-3562375(-); protein	1	3	6.5	112.29	1044	0	37.602	22088000	53	6			-1	416750	4946200	6.64273e+06	9122800	3.2083e+06	1.28277e+07	2.22949e+07	1.15201e+06	2.23979e+06	2.95336e+06	-0.538024	1.7659		-0.772475	4.06622		0.492137	0.0399252											9.36817e+06	1.95362e+07	1.64599e+07	6.54462e+06	8.99115e+06
TGME49_273460-t26_1-p1	TGME49_273460-t26_1-p1	TGME49_273460-t26_1-p1	transcript=TGME49_273460-t26_1; gene=TGME49_273460; organism=Toxoplasma_gondii_ME49; gene_product=eukaryotic translation initiation factor 3 subunit 6 interacting protein; transcript_product=eukaryotic translation initiation factor 3 subunit 6 interacting	1	7	19.1	75.073	639	0	62.097	632760000	36	35			-1	17577000	9.2493e+07	72436000	9.1619e+07	6.57439e+06	5.21403e+06	4.77442e+06	8.0295e+07	94010000	51997000	3.95763	0.215048	3.74258	12.0664	0.749679	10.5442	1.70838e-05	0.602905	6.08957e-05	+		+	0.95				0.8		1.84471e+08	1.42776e+08	1.47858e+08	1.30187e+07	1.08345e+07
TGME49_273490-t26_1-p1	TGME49_273490-t26_1-p1	TGME49_273490-t26_1-p1	transcript=TGME49_273490-t26_1; gene=TGME49_273490; organism=Toxoplasma_gondii_ME49; gene_product=glutamine synthetase, type I, putative; transcript_product=glutamine synthetase, type I, putative; location=TGME49_chrVIII:3446250-3451899(+); protein_length=	1	4	14.3	65.146	579	0	28.208	482430000	25	14			-1	19297000	56940000	26409000	82834000	2.59337e+06	4.75861e+06	1.56579e+07	5.6853e+07	61470000	65531000	3.11076	-0.292867	3.40363	4.33113	-0.659976	5.29885	0.00402323	0.64726	0.00174449			+	0.35				0.8		1.33959e+08	2.71894e+07	1.75236e+08	9.30854e+06	8.68147e+06
TGME49_273520-t26_1-p1	TGME49_273520-t26_1-p1	TGME49_273520-t26_1-p1	transcript=TGME49_273520-t26_1; gene=TGME49_273520; organism=Toxoplasma_gondii_ME49; gene_product=PCI domain-containing protein; transcript_product=PCI domain-containing protein; location=TGME49_chrVIII:3419960-3427248(+); protein_length=601; sequence_SO=c	1	9	30.3	67.341	601	0	101.25	631350000	35	46			-1	18039000	93219000	73295000	111800000	4.81822e+06	7.54815e+06	5.96255e+06	73854000	36029000	9.7412e+07	3.92747	0.519751	3.40772	11.0992	1.22866	7.57078	2.43936e-05	0.392027	0.000292011	+		+	1	+			0.7		1.39484e+08	1.32959e+08	3.31393e+08	2.13144e+07	1.53093e+07
TGME49_273760-t26_1-p1	TGME49_273760-t26_1-p1	TGME49_273760-t26_1-p1	transcript=TGME49_273760-t26_1; gene=TGME49_273760; organism=Toxoplasma_gondii_ME49; gene_product=heat shock protein HSP70; transcript_product=heat shock protein HSP70; location=TGME49_chrVIII:3289228-3291252(-); protein_length=674; sequence_SO=chromosome;	1	22	47.9	72.88	674	0	323.31	30237000000	34	288			-1	889320000	4133500000	4068500000	3990800000	325190000	1072200000	1.01422e+09	3407700000	3829900000	3454700000	2.52275	0.191291	2.33145	4.99833	1.13582	4.57492	0.00187558	0.425714	0.00367648										2.17252e+09	1.9593e+09	2.12586e+09	3.12064e+08	1.17005e+09
TGME49_273860-t26_1-p1	TGME49_273860-t26_1-p1	TGME49_273860-t26_1-p1	transcript=TGME49_273860-t26_1; gene=TGME49_273860; organism=Toxoplasma_gondii_ME49; gene_product=hypothetical protein; transcript_product=hypothetical protein; location=TGME49_chrVIII:3219488-3220519(+); protein_length=343; sequence_SO=chromosome; SO=prot	1	2	12.2	37.906	343	0	13.136	13118000	20	7			-1	655910	3832700	3300100	1735100	9.11241e+06	6.44074e+06	1.5664e+07	3.38569e+06	3.50564e+06	2081000	-1.79618	-0.0568385		-3.76705	-0.143847		0.00809625	0.926035											5.38777e+06	7.09036e+06	3.31049e+06	8.22791e+06	5.50705e+06
TGME49_273870-t26_1-p1	TGME49_273870-t26_1-p1	TGME49_273870-t26_1-p1	transcript=TGME49_273870-t26_1; gene=TGME49_273870; organism=Toxoplasma_gondii_ME49; gene_product=SWI2/SNF2 ISWI-like (AT hook); transcript_product=SWI2/SNF2 ISWI-like (AT hook); location=TGME49_chrVIII:3202463-3216906(+); protein_length=1556; sequence_SO=	1	2	4	175.26	1556	0	14.76	11004000	78	3			-1	141080																												1.50051e+06	1.30973e+07	2.57823e+06	3.27466e+06	6.30608e+06
TGME49_273960-t26_1-p1	TGME49_273960-t26_1-p1	TGME49_273960-t26_1-p1	transcript=TGME49_273960-t26_1; gene=TGME49_273960; organism=Toxoplasma_gondii_ME49; gene_product=chaperonin GroS protein; transcript_product=chaperonin GroS protein; location=TGME49_chrVIII:3145280-3150095(+); protein_length=374; sequence_SO=chromosome; S	1	2	7	39.951	374	0.0027435	11.222	72108000	18	4			-1	4006000	19145000	4.82127e+07	19818000	1.26507e+07	3.2468e+06	1.07671e+07	2.2052e+06	3.07604e+06	2.93292e+06	1.79009	3.28155		2.86873	7.7777		0.0271509	0.00343894			+		0.05		0.55				2.15254e+07	2.22862e+07	3.60927e+07	4.39567e+06	5.28185e+06
TGME49_274060-t26_1-p1	TGME49_274060-t26_1-p1	TGME49_274060-t26_1-p1	transcript=TGME49_274060-t26_1; gene=TGME49_274060; organism=Toxoplasma_gondii_ME49; gene_product=2-oxoglutarate/malate translocase OMT; transcript_product=2-oxoglutarate/malate translocase OMT; location=TGME49_chrVIII:3047633-3050247(+); protein_length=32	1	7	37.2	35.041	323	0	231.01	416950000	20	27			-1	20847000	88624000	74838000	48344000	2.23537e+06	7.29649e+06	2.96527e+07	39814000	24613000	42533000	3.12426	0.981175	2.14308	3.65325	2.84665	2.42731	0.0093211	0.107859	0.0542013				0.65				0.15		1.10313e+08	8.60452e+07	1.38022e+08	1.01611e+07	1.60718e+07
TGME49_274190-t26_1-p1	TGME49_274190-t26_1-p1	TGME49_274190-t26_1-p1	transcript=TGME49_274190-t26_1; gene=TGME49_274190; organism=Toxoplasma_gondii_ME49; gene_product=eukaryotic initiation factor 2B epsilon subunit, putative; transcript_product=eukaryotic initiation factor 2B epsilon subunit, putative; location=TGME49_chrVI	1	2	3.7	88.811	809	0	15.715	28418000	36	5			-1	789380	6421900	1.03002e+06	1.36077e+06	2.90304e+06	6.27445e+06	1.11557e+07	1.42333e+07	8079000	5672700		-2.05977	0.560883		-2.62746	0.955049		0.121278	0.399104										1.37659e+07	1.47054e+06	5.74153e+06	6.08257e+06	6.93561e+06
TGME49_275440-t26_1-p1	TGME49_275440-t26_1-p1	TGME49_275440-t26_1-p1	transcript=TGME49_275440-t26_1; gene=TGME49_275440; organism=Toxoplasma_gondii_ME49; gene_product=dense granule protein GRA6; transcript_product=dense granule protein GRA6; location=TGME49_chrX:7272453-7273127(-); protein_length=224; sequence_SO=chromosome	1	5	25.9	23.308	224	0	137.41	734350000	8	55			-1	91794000	140720000	104160000	96329000	5.03708e+06	2.10073e+06	6.19569e+06	88487000	80838000	78854000	4.79817	0.441257	4.35691	10.1299	2.01721	9.501	3.71773e-05	0.189078	0.000102165	+		+	1	+			0.95		1.4188e+08	2.03448e+08	1.472e+08	1.30772e+07	1.56459e+07
TGME49_275650-t26_1-p1	TGME49_275650-t26_1-p1	TGME49_275650-t26_1-p1	transcript=TGME49_275650-t26_1; gene=TGME49_275650; organism=Toxoplasma_gondii_ME49; gene_product=hypothetical protein; transcript_product=hypothetical protein; location=TGME49_chrIII:301101-303734(+); protein_length=877; sequence_SO=chromosome; SO=protein	1	9	17.8	101.16	877	0	323.31	111990000	50	19			-1	2239900	67895000	9.1969e+06	9.5569e+06	2.52237e+06	1.11165e+07	1.26859e+07	8.8899e+06	11137000	1.55187e+07	1.35612	0.652511	0.70361	1.4676	0.773001	1.07423	0.205245	0.595506	0.344489										9.81423e+07	2.1765e+07	1.47073e+07	1.40202e+07	2.95037e+07
TGME49_275690-t26_1-p1	TGME49_275690-t26_1-p1	TGME49_275690-t26_1-p1	transcript=TGME49_275690-t26_1; gene=TGME49_275690; organism=Toxoplasma_gondii_ME49; gene_product=ClpB, putative; transcript_product=ClpB, putative; location=TGME49_chrIII:268477-279998(+); protein_length=1022; sequence_SO=chromosome; SO=protein_coding; is	1	6	9.3	114.55	1022	0	36.006	105190000	57	10			-1	1845500	2.75231e+07	42875000	30789000	3.21651e+06	1.07427e+07	8.75294e+06	1.60819e+06	2.04078e+06	2.89828e+06	2.30281	3.96641		4.51221	12.8022		0.00325468	0.000617366			+		0.2		0.9				5.56214e+07	7.42017e+07	2.12753e+07	1.2996e+07	1.60254e+07
TGME49_275750-t26_1-p1	TGME49_275750-t26_1-p1	TGME49_275750-t26_1-p1	transcript=TGME49_275750-t26_1; gene=TGME49_275750; organism=Toxoplasma_gondii_ME49; gene_product=small nuclear ribonucleoprotein E, putative; transcript_product=small nuclear ribonucleoprotein E, putative; location=TGME49_chrIII:249875-251930(-); protein_	1	2	34.1	10.788	91	0	27.661	69668000	5	8			-1	13934000	9.3327e+06	11234000	3767700	3.12122e+06	2.54955e+07	1.36347e+07	12407000	3.64082e+06	2.52473e+06	-0.485904	0.597434		-0.609999	0.81305		0.588397	0.571902											1.20262e+07	2.02894e+07	5.48474e+06	7.17088e+06	3.12513e+06
TGME49_275810-t26_1-p1	TGME49_275810-t26_1-p1	TGME49_275810-t26_1-p1	transcript=TGME49_275810-t26_1; gene=TGME49_275810; organism=Toxoplasma_gondii_ME49; gene_product=ribosomal protein RPS10; transcript_product=ribosomal protein RPS10; location=TGME49_chrIII:214494-216733(+); protein_length=152; sequence_SO=chromosome; SO=p	1	3	33.6	17.398	152	0	40.954	75902000	9	10			-1	8433500	14647000	25552000	17954000	6.36919e+06	8.87859e+06	7.4895e+06	2.7304e+06	1.25011e+06	1.80666e+06	1.32927	3.36321		3.69529	8.9527		0.00882678	0.00193926			+				0.35				2.60216e+07	3.76694e+07	2.55954e+07	3.11203e+06	9.32168e+06
TGME49_276140-t26_1-p1	TGME49_276140-t26_1-p1	TGME49_276140-t26_1-p1	transcript=TGME49_276140-t26_1; gene=TGME49_276140; organism=Toxoplasma_gondii_ME49; gene_product=ADP ribosylation factor ARF1; transcript_product=ADP ribosylation factor ARF1; location=TGME49_chrIII:120193-123713(-); protein_length=554; sequence_SO=chromo	1	5	11.4	62.072	554	0	323.31	6175100000	34	25			-1	181620000	459670000	540850000	470570000	550480000	413390000	416940000	8.6001e+08	7.3793e+08	540560000	0.100734	-0.517352	0.618086	0.313623	-2.15276	1.85912	0.777512	0.166043	0.119609										6.76745e+08	6.66378e+08	7.24678e+08	3.70009e+08	5.28961e+08
TGME49_277080-t26_1-p1	TGME49_277080-t26_1-p1	TGME49_277080-t26_1-p1	transcript=TGME49_277080-t26_1; gene=TGME49_277080; organism=Toxoplasma_gondii_ME49; gene_product=microneme protein MIC5; transcript_product=microneme protein MIC5; location=TGME49_chrXII:6723530-6725504(-); protein_length=181; sequence_SO=chromosome; SO=p	1	7	54.1	19.872	181	0	323.31	9454900000	11	82			-1	859540000	1463600000	1790600000	1041000000	1.24441e+07	6.23342e+06	8.29915e+06	1531800000	1240700000	1042700000	7.3383	0.153743	7.18456	18.2579	0.53756	19.17	3.40209e-06	0.707533	5.05736e-06	+		+	1	+			1	+	1.8263e+09	2.13047e+09	1.22201e+09	1.19701e+07	1.5601e+07
TGME49_277270-t26_1-p1	TGME49_277270-t26_1-p1;TGME49_277240-t26_1-p1	TGME49_277270-t26_1-p1;TGME49_277240-t26_1-p1	transcript=TGME49_277270-t26_1; gene=TGME49_277270; organism=Toxoplasma_gondii_ME49; gene_product=NTPase II; transcript_product=NTPase II; location=TGME49_chrXII:6690019-6694742(-); protein_length=333; sequence_SO=chromosome; SO=protein_coding; is_pseudo=f	2	4	23.4	37.375	333	0	26.651	362130000	17	12			-1;-1	21302000	8.4837e+07	95935000	74380000	6.42567e+06	1.2711e+07	2.11253e+07	2.66334e+06	64877000	996192	2.81823	3.92669		5.93444	2.53694		0.000719731	0.128062		+			0.95						2.45272e+08	1.44363e+08	1.11865e+08	6.94166e+06	1.4448e+07
TGME49_277500-t26_1-p1	TGME49_277500-t26_1-p1	TGME49_277500-t26_1-p1	transcript=TGME49_277500-t26_1; gene=TGME49_277500; organism=Toxoplasma_gondii_ME49; gene_product=26S proteasome regulatory subunit 7, putative; transcript_product=26S proteasome regulatory subunit 7, putative; location=TGME49_chrXII:6660694-6665364(+); pr	1	2	9	52.367	476	0	13.757	37273000	26	4			-1	1433600																												9.47725e+06	3.48149e+07	3.16029e+06	4.69163e+06	6.21708e+06
TGME49_278050-t26_1-p1	TGME49_278050-t26_1-p1	TGME49_278050-t26_1-p1	transcript=TGME49_278050-t26_1; gene=TGME49_278050; organism=Toxoplasma_gondii_ME49; gene_product=proteasome subunit alpha type 1, putative; transcript_product=proteasome subunit alpha type 1, putative; location=TGME49_chrXII:6331322-6336466(-); protein_le	1	3	24.3	27.241	247	0	65.365	148860000	15	10			-1	9923700	4.4013e+07	6.4796e+07	18853000	5.22919e+06	3.81509e+06	3.24166e+07	3.00819e+06	4.04385e+06	4.63113e+06	2.12581	3.29948		2.51033	6.62773		0.0459268	0.00603584					0.1		0.9				2.58945e+07	1.27683e+08	1.38368e+07	1.24304e+07	1.25311e+07
TGME49_278530-t26_1-p1	TGME49_278530-t26_1-p1	TGME49_278530-t26_1-p1	transcript=TGME49_278530-t26_1; gene=TGME49_278530; organism=Toxoplasma_gondii_ME49; gene_product=multiprotein bridging factor type 1 family transcriptional co-activator, putative; transcript_product=multiprotein bridging factor type 1 family transcription	1	3	25.7	16.077	144	0	20.13	76557000	10	8			-1	7655700	2.54366e+07	31607000	25003000	3.87537e+06	3.44547e+06	3.7706e+06	1.1274e+06	3.51417e+06	1.66647e+06	2.8804	3.85735		9.18638	8.62699		6.35734e-05	0.0021896		+	+		0.3		0.6				3.37436e+07	5.22934e+07	2.26169e+07	4.9985e+06	1.18793e+07
TGME49_278550-t26_1-p1	TGME49_278550-t26_1-p1	TGME49_278550-t26_1-p1	transcript=TGME49_278550-t26_1; gene=TGME49_278550; organism=Toxoplasma_gondii_ME49; gene_product=elongation factor Tu GTP binding domain-containing protein; transcript_product=elongation factor Tu GTP binding domain-containing protein; location=TGME49_chr	1	2	1.3	275.06	2560	0	13.763	358560000	124	10			-1	2891600	2.38602e+06	2.89151e+06	26566000	53391000	53876000	5.4539e+07	2.63175e+06	53697000	4.28516e+06	-3.24712		-2.67239	-3.77687		-2.52465	0.00802368		0.0475892										4.80442e+06	1.88769e+06	4.01906e+07	5.95052e+07	7.62355e+07
TGME49_278660-t26_1-p1	TGME49_278660-t26_1-p1	TGME49_278660-t26_1-p1	transcript=TGME49_278660-t26_1; gene=TGME49_278660; organism=Toxoplasma_gondii_ME49; gene_product=P-type ATPase4, putative; transcript_product=P-type ATPase4, putative; location=TGME49_chrXII:5949228-5961962(+); protein_length=1338; sequence_SO=chromosome;	1	2	2.4	144.65	1338	0	12.462	61218000	55	6			-1	1113000	3.34761e+06	1.51494e+06	12913000	5.34145e+06	8.23527e+06	5.21219e+06	9.94173e+06	13078000	11477000		-1.50336	0.900768		-1.91395	2.69735		0.203014	0.0377311										6.35509e+06	1.89797e+06	2.47175e+07	7.64451e+06	7.66397e+06
TGME49_278830-t26_1-p1	TGME49_278830-t26_1-p1	TGME49_278830-t26_1-p1	transcript=TGME49_278830-t26_1; gene=TGME49_278830; organism=Toxoplasma_gondii_ME49; gene_product=glucose-6-phosphate 1-dehydrogenase; transcript_product=glucose-6-phosphate 1-dehydrogenase; location=TGME49_chrXII:5834301-5847457(+); protein_length=878; se	1	3	4.7	98.279	878	0	18.46	106430000	47	15			-1	2264500	13795000	17499000	14740000	6.07144e+06	3.9853e+06	7.94975e+06	17998000	17780000	14658000	1.4031	-0.132875	1.53598	3.75002	-0.662524	4.24117	0.00823328	0.64726	0.00536603										3.26358e+07	5.66571e+07	5.87305e+07	7.69279e+06	4.85454e+06
TGME49_278870-t26_1-p1	TGME49_278870-t26_1-p1	TGME49_278870-t26_1-p1	transcript=TGME49_278870-t26_1; gene=TGME49_278870; organism=Toxoplasma_gondii_ME49; gene_product=myosin F; transcript_product=myosin F; location=TGME49_chrXII:5794929-5810468(+); protein_length=1953; sequence_SO=chromosome; SO=protein_coding; is_pseudo=fa	1	9	8.4	216.4	1953	0	323.31	232070000	87	32			-1	2667500	5.0919e+07	55914000	55252000	3.31745e+06	1.17206e+07	7.86251e+06	3.81463e+06	2.40701e+06	1.89426e+06	3.00239	4.38094		6.10174	14.5889		0.000629556	0.000360533		+	+		0.7		0.95				6.84011e+07	4.54987e+07	6.54442e+07	2.0755e+07	1.13474e+07
TGME49_278990-t26_1-p1	TGME49_278990-t26_1-p1	TGME49_278990-t26_1-p1	transcript=TGME49_278990-t26_1; gene=TGME49_278990; organism=Toxoplasma_gondii_ME49; gene_product=phosphate carrier, putative; transcript_product=phosphate carrier, putative; location=TGME49_chrXII:5707610-5711051(-); protein_length=479; sequence_SO=chromo	1	7	23.2	53.093	479	0	298.2	1151300000	26	39			-1	44280000	210870000	172680000	226710000	1.45469e+06	5.7787e+06	6.64946e+06	121410000	152990000	37956000	5.72406	1.18319	4.54087	9.63604	2.11658	5.96045	4.87569e-05	0.171251	0.000978206	+		+	1	+			0.55		3.82069e+08	6.38208e+08	3.45036e+08	1.31959e+07	1.69052e+07
TGME49_279100-t26_1-p1	TGME49_279100-t26_1-p1	TGME49_279100-t26_1-p1	transcript=TGME49_279100-t26_1; gene=TGME49_279100; organism=Toxoplasma_gondii_ME49; gene_product=hypothetical protein; transcript_product=hypothetical protein; location=TGME49_chrII:91398-93249(+); protein_length=435; sequence_SO=chromosome; SO=protein_co	1	9	38.6	47.694	435	0	323.31	1740400000	22	50			-1	79108000	304830000	381770000	218600000	7.9109e+06	7.36309e+06	1.6129e+07	233930000	158510000	135590000	4.90828	0.7797	4.12858	11.3465	2.41489	9.62876	2.29083e-05	0.137635	9.46717e-05	+		+	1	+			1	+	3.42896e+08	3.97519e+08	7.78928e+08	1.24424e+07	1.39367e+07
TGME49_279380-t26_1-p1	TGME49_279380-t26_1-p1	TGME49_279380-t26_1-p1	transcript=TGME49_279380-t26_1; gene=TGME49_279380; organism=Toxoplasma_gondii_ME49; gene_product=hypothetical protein; transcript_product=hypothetical protein; location=TGME49_chrIX:214977-219835(+); protein_length=320; sequence_SO=chromosome; SO=protein_	1	4	23.4	34.769	320	0	56.5	294380000	19	24			-1	15494000	15665000	9.152e+07	41137000	6.00435e+06	1.61633e+07	3.79793e+06	20927000	34654000	35546000	2.44066	0.397998	2.04266	3.2295	0.588481	3.54908	0.0164943	0.682371	0.0121134				0.1				0.15		3.60182e+07	1.34558e+08	4.10431e+07	8.84254e+06	8.2821e+06
TGME49_279390-t26_1-p1	TGME49_279390-t26_1-p1	TGME49_279390-t26_1-p1	transcript=TGME49_279390-t26_1; gene=TGME49_279390; organism=Toxoplasma_gondii_ME49; gene_product=proliferation-associated protein 2G4, putative; transcript_product=proliferation-associated protein 2G4, putative; location=TGME49_chrIX:208207-212823(-); pro	1	11	40.9	50.341	462	0	323.31	2959900000	21	51			-1	140950000	438230000	308660000	409430000	4.04192e+06	1.03361e+07	5.45123e+06	308740000	425480000	384430000	5.96388	0.044373	5.91951	13.8132	0.186486	13.9554	9.70214e-06	0.89895	1.59344e-05	+		+	1	+			1	+	5.83302e+08	7.79319e+08	6.28742e+08	1.08863e+07	1.7365e+07
TGME49_279420-t26_1-p1	TGME49_279420-t26_1-p1	TGME49_279420-t26_1-p1	transcript=TGME49_279420-t26_1; gene=TGME49_279420; organism=Toxoplasma_gondii_ME49; gene_product=hypothetical protein; transcript_product=hypothetical protein; location=TGME49_chrIX:190876-194865(+); protein_length=1329; sequence_SO=chromosome; SO=protein	1	6	10.2	144.94	1329	0	311.87	46971000	67	15			-1	701060	16266000	28224000	1.64917e+07	3.11829e+07	9.12218e+06	7.7814e+06	1.68727e+06	2.52409e+06	8.23509e+06	0.591405	2.58469		1.0217	4.02951		0.366609	0.0408227					0.05		0.3				2.76663e+07	3.01375e+07	1.58291e+07	9.93089e+06	9.25431e+06
TGME49_280370-t26_1-p1	TGME49_280370-t26_1-p1	TGME49_280370-t26_1-p1	transcript=TGME49_280370-t26_1; gene=TGME49_280370; organism=Toxoplasma_gondii_ME49; gene_product=hypothetical protein; transcript_product=hypothetical protein; location=TGME49_chrVIIa:492510-497888(+); protein_length=665; sequence_SO=chromosome; SO=protei	1	4	11.6	71.865	665	0	75.074	23502000	34	13			-1	691220	9255000	12212000	5.5176e+06	7.43111e+06	6.82343e+06	7.58013e+06	5.82707e+06	1.57039e+06	4.35392e+06	0.232734	1.32276		0.599583	2.2634		0.593339	0.154767											9.89145e+06	2.11051e+07	1.0711e+07	8.26585e+06	1.16008e+07
TGME49_280380-t26_1-p1	TGME49_280380-t26_1-p1	TGME49_280380-t26_1-p1	transcript=TGME49_280380-t26_1; gene=TGME49_280380; organism=Toxoplasma_gondii_ME49; gene_product=poly(ADP-ribose) glycohydrolase; transcript_product=poly(ADP-ribose) glycohydrolase; location=TGME49_chrVIIa:487434-489728(+); protein_length=553; sequence_SO	1	3	8.5	61.836	553	0	17.128	59723000	28	8			-1	2133000	24174000	30312000	1.65932e+07	5.54145e+06	6.72158e+06	5.37039e+06	3.59911e+06	3.26539e+06	1.54614e+06	1.97521	3.12872		5.48675	7.4168		0.00113428	0.00411788			+		0.15		0.8				2.20343e+07	5.08862e+07	4.46376e+07	7.58792e+06	8.13589e+06
TGME49_280600-t26_1-p1	TGME49_280600-t26_1-p1	TGME49_280600-t26_1-p1	transcript=TGME49_280600-t26_1; gene=TGME49_280600; organism=Toxoplasma_gondii_ME49; gene_product=histidyl-tRNA synthetase (HisRS), putative; transcript_product=histidyl-tRNA synthetase (HisRS), putative; location=TGME49_chrVIIa:272276-276480(-); protein_l	1	3	6.5	134.87	1252	0	29.201	192660000	56	9			-1	3440300	40178000	2.37168e+07	39077000	3.53266e+06	6.62609e+06	2.17692e+07	38289000	36188000	5.97169e+07	2.06376	-0.383983	2.44775	3.14428	-1.17349	3.66118	0.0185351	0.410932	0.0107201				0.35				0.15		6.79455e+07	6.08857e+07	6.99067e+07	1.28289e+07	1.129e+07
TGME49_281930-t26_1-p1	TGME49_281930-t26_1-p1	TGME49_281930-t26_1-p1	transcript=TGME49_281930-t26_1; gene=TGME49_281930; organism=Toxoplasma_gondii_ME49; gene_product=SAG-related sequence SRS39; transcript_product=SAG-related sequence SRS39; location=TGME49_chrVIIa:4277993-4279546(+); protein_length=324; sequence_SO=chromos	1	2	12.3	33.924	324	0.0028209	11.602	9800100	17	2			-1	576470
TGME49_283510-t26_1-p1	TGME49_283510-t26_1-p1	TGME49_283510-t26_1-p1	transcript=TGME49_283510-t26_1; gene=TGME49_283510; organism=Toxoplasma_gondii_ME49; gene_product=hypothetical protein; transcript_product=hypothetical protein; location=TGME49_chrV:3107086-3112326(+); protein_length=315; sequence_SO=chromosome; SO=protein	1	2	11.7	34.857	315	0	323.31	103210000	19	14			-1	5432300	16510000	13127000	20788000	9.6616e+06	1.70926e+07	9.34033e+06	1.81416e+06	17737000	1.18269e+06	0.51546	2.29578		1.32414	2.18692		0.247879	0.163784											1.37571e+07	1.71345e+07	4.98166e+07	5.34336e+06	7.8104e+06
TGME49_283540-t26_1-p1	TGME49_283540-t26_1-p1	TGME49_283540-t26_1-p1	transcript=TGME49_283540-t26_1; gene=TGME49_283540; organism=Toxoplasma_gondii_ME49; gene_product=hypothetical protein; transcript_product=hypothetical protein; location=TGME49_chrV:3089231-3090690(-); protein_length=376; sequence_SO=chromosome; SO=protein	1	4	26.6	41.945	376	0	39.582	1065700000	16	42			-1	66604000	133870000	257360000	150740000	2.22243e+06	1.08252e+07	5.91791e+06	167600000	79189000	80042000	5.05157	0.763153	4.28842	8.35777	1.81008	6.73678	0.000104805	0.221721	0.000539553	+		+	1	+			0.95		2.51051e+08	3.27901e+08	2.53379e+08	1.04287e+07	5.9169e+06
TGME49_283780-t26_1-p1	TGME49_283780-t26_1-p1	TGME49_283780-t26_1-p1	transcript=TGME49_283780-t26_1; gene=TGME49_283780; organism=Toxoplasma_gondii_ME49; gene_product=glucose-6-phosphate isomerase GPI; transcript_product=glucose-6-phosphate isomerase GPI; location=TGME49_chrV:2974862-2984956(-); protein_length=661; sequence	1	6	15	74.384	661	0	151.8	696330000	28	55			-1	24869000	102960000	85849000	103990000	7.27014e+06	6.90278e+06	1.19073e+07	101420000	93802000	83748000	3.52901	0.0687475	3.46026	9.8748	0.359584	10.0984	4.25802e-05	0.808912	7.78199e-05	+		+	1	+			1	+	1.70011e+08	1.28513e+08	1.21792e+08	1.34666e+07	1.19863e+07
TGME49_283850-t26_1-p1	TGME49_283850-t26_1-p1	TGME49_283850-t26_1-p1	transcript=TGME49_283850-t26_1; gene=TGME49_283850; organism=Toxoplasma_gondii_ME49; gene_product=peptidyl-prolyl cis-trans isomerase; transcript_product=peptidyl-prolyl cis-trans isomerase; location=TGME49_chrV:2914078-2921316(-); protein_length=503; sequ	1	9	41.2	55.589	503	0	168.87	1292500000	26	68			-1	49711000	161950000	218190000	166160000	3.85303e+06	1.25328e+07	3.63427e+06	147650000	187170000	155490000	5.00999	0.150118	4.85987	9.52007	0.689425	9.21747	5.20018e-05	0.635194	0.000113769	+		+	1	+			1	+	1.85936e+08	2.40765e+08	2.09364e+08	1.46589e+07	1.40822e+07
TGME49_284560-t26_1-p1	TGME49_284560-t26_1-p1	TGME49_284560-t26_1-p1	transcript=TGME49_284560-t26_1; gene=TGME49_284560; organism=Toxoplasma_gondii_ME49; gene_product=ribosomal protein RPL9; transcript_product=ribosomal protein RPL9; location=TGME49_chrV:2713061-2715476(+); protein_length=190; sequence_SO=chromosome; SO=pro	1	4	24.7	21.424	190	0	182.8	1184200000	9	32			-1	131580000	184810000	129620000	244240000	3.65784e+06	2.96935e+07	3.57141e+06	63340000	9.5092e+07	163720000	4.62688	0.856272	3.77061	5.68858	1.97174	4.33569	0.000913423	0.194516	0.00481298	+			1	+			0.95		2.87922e+08	3.87925e+08	3.78179e+08	1.56879e+07	1.09165e+07
TGME49_285180-t26_1-p1	TGME49_285180-t26_1-p1	TGME49_285180-t26_1-p1	transcript=TGME49_285180-t26_1; gene=TGME49_285180; organism=Toxoplasma_gondii_ME49; gene_product=hypothetical protein; transcript_product=hypothetical protein; location=TGME49_chrV:2551643-2557335(+); protein_length=632; sequence_SO=chromosome; SO=protein	1	2	8.9	69.784	632	0	12.903	22642000	23	2			-1	984450																												1.79608e+07	1.4181e+07	2.7259e+06	5.98435e+06	1.02396e+07
TGME49_285510-t26_1-p1	TGME49_285510-t26_1-p1	TGME49_285510-t26_1-p1	transcript=TGME49_285510-t26_1; gene=TGME49_285510; organism=Toxoplasma_gondii_ME49; gene_product=hypothetical protein; transcript_product=hypothetical protein; location=TGME49_chrV:2359871-2361180(-); protein_length=166; sequence_SO=chromosome; SO=protein	1	4	32.5	18.4	166	0	23.562	108710000	9	10			-1	12078000	27757000	39725000	21617000	9.18227e+06	1.41363e+07	1.46779e+06	1.4337e+06	3.43674e+06	1.8454e+06	2.32234	3.78538		2.88654	9.10565		0.0266192	0.0018972			+				0.65				4.68441e+07	5.03747e+07	3.52402e+07	8.223e+06	1.70506e+07
TGME49_285830-t26_1-p1	TGME49_285830-t26_1-p1	TGME49_285830-t26_1-p1	transcript=TGME49_285830-t26_1; gene=TGME49_285830; organism=Toxoplasma_gondii_ME49; gene_product=hypothetical protein; transcript_product=hypothetical protein; location=TGME49_chrV:2181063-2198343(-); protein_length=3329; sequence_SO=chromosome; SO=protei	1	2	1.1	360.66	3329	0.0027933	11.459	1275800000	148	2			-1	8619900
TGME49_285870-t26_1-p1	TGME49_285870-t26_1-p1	TGME49_285870-t26_1-p1	transcript=TGME49_285870-t26_1; gene=TGME49_285870; organism=Toxoplasma_gondii_ME49; gene_product=SAG-related sequence SRS20A; transcript_product=SAG-related sequence SRS20A; location=TGME49_chrV:2160425-2162327(-); protein_length=328; sequence_SO=chromoso	1	11	54	34.945	328	0	323.31	6434000000	20	94			-1	321700000	946770000	355850000	1214700000	2.36408e+06	2.52948e+06	2.21389e+07	7.5402e+08	9.6407e+08	791190000	7.18658	-0.163651	7.35023	7.89732	-0.331831	8.61079	0.000144101	0.824333	0.000161623	+		+	1	+			1	+	1.03768e+09	1.18444e+09	1.26157e+09	9.80994e+06	1.28316e+07
TGME49_285980-t26_1-p1	TGME49_285980-t26_1-p1	TGME49_285980-t26_1-p1	transcript=TGME49_285980-t26_1; gene=TGME49_285980; organism=Toxoplasma_gondii_ME49; gene_product=glucosephosphate-mutase GPM1; transcript_product=glucosephosphate-mutase GPM1; location=TGME49_chrV:2088588-2097731(-); protein_length=637; sequence_SO=chromo	1	3	9.6	70.586	637	0	16.394	33551000	36	5			-1	931970																												3.92801e+06	2.06833e+06	5.41648e+06	1.35504e+07	1.23144e+07
TGME49_286080-t26_1-p1	TGME49_286080-t26_1-p1	TGME49_286080-t26_1-p1	transcript=TGME49_286080-t26_1; gene=TGME49_286080; organism=Toxoplasma_gondii_ME49; gene_product=elongation factor 2 family protein; transcript_product=elongation factor 2 family protein; location=TGME49_chrV:2008581-2019709(+); protein_length=1008; seque	1	3	6.5	113.34	1008	0	26.538	788420000	49	8			-1	16090000	86490000	8.7474e+07	129490000	7.79556e+06	1.36006e+07	4.79251e+06	3.52038e+06	1.57176e+06	9.7577e+07	3.63764	3.60845		7.97014	2.31752		0.00013689	0.147428		+			1	+					2.61029e+08	4.024e+07	6.13335e+07	1.37452e+07	2.65293e+08
TGME49_286120-t26_1-p1	TGME49_286120-t26_1-p1	TGME49_286120-t26_1-p1	transcript=TGME49_286120-t26_1; gene=TGME49_286120; organism=Toxoplasma_gondii_ME49; gene_product=prolyl endopeptidase; transcript_product=prolyl endopeptidase; location=TGME49_chrV:1975941-1984996(-); protein_length=825; sequence_SO=chromosome; SO=protein	1	2	3.4	93.07	825	0	28.315	18637000	43	5			-1	433410																												3.3642e+06	2.15991e+07	5.10086e+06	4.40407e+06	3.83655e+06
TGME49_286210-t26_1-p1	TGME49_286210-t26_1-p1;TGME49_224220-t26_1-p1	TGME49_286210-t26_1-p1;TGME49_224220-t26_1-p1	transcript=TGME49_286210-t26_1; gene=TGME49_286210; organism=Toxoplasma_gondii_ME49; gene_product=protein phosphatase 4, catalytic subunit; transcript_product=protein phosphatase 4, catalytic subunit; location=TGME49_chrV:1918074-1923698(-); protein_length	2	3	8.3	38.032	338	0	323.31	2496300000	19	41			-1;-1	131390000	129820000	2.1598e+08	149500000	262770000	239510000	252600000	320220000	304220000	251760000	-0.641062	-0.849557	0.208495	-1.87802	-3.24944	0.715392	0.113563	0.0758514	0.523094										3.33799e+08	1.49568e+08	3.1445e+08	1.53018e+08	2.21403e+08
TGME49_286450-t26_1-p1	TGME49_286450-t26_1-p1	TGME49_286450-t26_1-p1	transcript=TGME49_286450-t26_1; gene=TGME49_286450; organism=Toxoplasma_gondii_ME49; gene_product=dense granule protein GRA5; transcript_product=dense granule protein GRA5; location=TGME49_chrV:1825437-1825799(+); protein_length=120; sequence_SO=chromosome	1	4	57.5	12.838	120	0	323.31	16922000000	6	83			-1	2820300000	4.844e+09	2679700000	1656900000	4.12371e+06	3.7441e+06	1.19679e+07	1613800000	1813200000	1801400000	8.93148	0.676213	8.25527	15.197	1.63358	16.6834	6.78298e-06	0.262797	8.58652e-06	+		+	1	+			1	+	5.96918e+09	3.70288e+09	2.42651e+09	1.27541e+07	9.91031e+06
TGME49_286530-t26_1-p1	TGME49_286530-t26_1-p1	TGME49_286530-t26_1-p1	transcript=TGME49_286530-t26_1; gene=TGME49_286530; organism=Toxoplasma_gondii_ME49; gene_product=hypothetical protein; transcript_product=hypothetical protein; location=TGME49_chrV:1791334-1792982(+); protein_length=218; sequence_SO=chromosome; SO=protein	1	3	25.7	25.396	218	0	18.059	83172000	10	7			-1	8317200	32266000	4.702e+07	7.72469e+07	4.04374e+06	2.82391e+06	3.96631e+06	6.57138e+06	2.70473e+06	1.35339e+06	3.77912	4.08343		9.03885	6.21319		6.95114e-05	0.00782426		+	+		0.3		0.85				4.32626e+07	5.95819e+07	3.68471e+07	5.97711e+06	1.16703e+07
TGME49_286580-t26_1-p1	TGME49_286580-t26_1-p1	TGME49_286580-t26_1-p1	transcript=TGME49_286580-t26_1; gene=TGME49_286580; organism=Toxoplasma_gondii_ME49; gene_product=hypothetical protein; transcript_product=hypothetical protein; location=TGME49_chrV:1776249-1779116(-); protein_length=955; sequence_SO=chromosome; SO=protein	1	11	17.4	107.24	955	0	323.31	651750000	48	54			-1	13578000	143600000	162490000	116980000	3.38776e+06	8.15274e+06	1.02381e+07	42335000	2.49222e+07	17604000	4.41225	2.39976	2.01249	9.32297	6.49379	3.7302	5.87615e-05	0.00660193	0.00985667	+			1	+			0.05		1.28976e+08	9.73876e+07	1.97123e+08	1.96567e+07	1.78441e+07
TGME49_286600-t26_1-p1	TGME49_286600-t26_1-p1	TGME49_286600-t26_1-p1	transcript=TGME49_286600-t26_1; gene=TGME49_286600; organism=Toxoplasma_gondii_ME49; gene_product=hypothetical protein; transcript_product=hypothetical protein; location=TGME49_chrV:1766294-1767971(-); protein_length=388; sequence_SO=chromosome; SO=protein	1	2	10.1	42.944	388	0	16.079	47086000	22	5			-1	2140300	10347000	16539000	1.17198e+07	3.65541e+06	1.27863e+07	8.80904e+06	3.83079e+06	4.21891e+06	2.27516e+06	0.761422	1.92311		1.48896	5.79593		0.199733	0.0106349							0.05				1.16864e+07	2.4283e+07	3.02123e+07	6.17679e+06	2.1372e+07
TGME49_286630-t26_1-p1	TGME49_286630-t26_1-p1	TGME49_286630-t26_1-p1	transcript=TGME49_286630-t26_1; gene=TGME49_286630; organism=Toxoplasma_gondii_ME49; gene_product=redoxin domain-containing protein; transcript_product=redoxin domain-containing protein; location=TGME49_chrV:1751790-1752668(+); protein_length=292; sequence	1	3	18.2	31.107	292	0	43.495	234340000	12	10			-1	19529000	66470000	79969000	56123000	6.00885e+06	1.92296e+06	1.60567e+07	2.12336e+06	5.8228e+06	1.40037e+06	3.55033	4.69088		4.97254	8.45636		0.00193001	0.00238691		+	+		0.9		1	+			1.43253e+08	1.40268e+08	1.32633e+08	9.33926e+06	9.44478e+06
TGME49_286720-t26_1-p1	TGME49_286720-t26_1-p1	TGME49_286720-t26_1-p1	transcript=TGME49_286720-t26_1; gene=TGME49_286720; organism=Toxoplasma_gondii_ME49; gene_product=heat shock protein HSP28; transcript_product=heat shock protein HSP28; location=TGME49_chrV:1710404-1711234(+); protein_length=276; sequence_SO=chromosome; SO	1	4	26.1	31.093	276	0	256.92	123990000	19	14			-1	6525900	32326000	34665000	32395000	7.7245e+06	4.06474e+06	4.35499e+06	1.28942e+06	5.45745e+06	4.86339e+06	2.68415	3.35027		7.27186	5.70031		0.000228782	0.0110065		+			0.25		0.8				6.25815e+07	5.84102e+07	5.37761e+07	9.91394e+06	1.41384e+07
TGME49_286750-t26_1-p1	TGME49_286750-t26_1-p1	TGME49_286750-t26_1-p1	transcript=TGME49_286750-t26_1; gene=TGME49_286750; organism=Toxoplasma_gondii_ME49; gene_product=MA3 domain-containing protein; transcript_product=MA3 domain-containing protein; location=TGME49_chrV:1688720-1696027(+); protein_length=515; sequence_SO=chro	1	3	9.1	58.969	515	0	18.346	56720000	33	8			-1	1718800																												1.16323e+07	9.85892e+06	2.35562e+07	6.80651e+06	5.16377e+06
TGME49_287480-t26_1-p1	TGME49_287480-t26_1-p1	TGME49_287480-t26_1-p1	transcript=TGME49_287480-t26_1; gene=TGME49_287480; organism=Toxoplasma_gondii_ME49; gene_product=hypothetical protein; transcript_product=hypothetical protein; location=TGME49_chrV:538041-555744(+); protein_length=4975; sequence_SO=chromosome; SO=protein_	1	2	1	532.36	4975	0.0027816	11.328	17071000	213	1			-1	80146
TGME49_287500-t26_1-p1	TGME49_287500-t26_1-p1	TGME49_287500-t26_1-p1	transcript=TGME49_287500-t26_1; gene=TGME49_287500; organism=Toxoplasma_gondii_ME49; gene_product=T complex chaperonin, putative; transcript_product=T complex chaperonin, putative; location=TGME49_chrV:565387-570680(-); protein_length=556; sequence_SO=chro	1	3	9.2	59.332	556	0	44.888	696810000	36	13			-1	19356000	42076000	46262000	6.2009e+07	94145000	8.5969e+07	1.16248e+08	33428000	53770000	92213000	-0.987513	-0.152509	-0.835004	-2.92209	-0.36549	-1.91674	0.0253447	0.805778	0.110551										4.42278e+07	1.16369e+08	1.24119e+08	1.02843e+08	1.03156e+08
TGME49_288360-t26_1-p1	TGME49_288360-t26_1-p1;TGME49_324800-t26_1-p1	TGME49_288360-t26_1-p1	transcript=TGME49_288360-t26_1; gene=TGME49_288360; organism=Toxoplasma_gondii_ME49; gene_product=tryptophanyl-tRNA synthetase (TrpRS2); transcript_product=tryptophanyl-tRNA synthetase (TrpRS2); location=TGME49_chrIX:2473710-2478137(+); protein_length=689;	2	26	60.2	77.057	689	0	323.31	43578000000	40	370			-1;-1	1089400000	5.0216e+09	6.3753e+09	5683400000	4.71307e+06	7.18329e+06	7.17843e+06	5768100000	6576700000	6.3008e+09	9.82659	-0.1312	9.95779	28.6931	-0.696664	31.0291	1.2762e-06	0.632151	1.71691e-06	+		+	1	+			1	+	2.56092e+09	3.03272e+09	2.82982e+09	1.55304e+07	1.81794e+07
TGME49_288380-t26_1-p1	TGME49_288380-t26_1-p1	TGME49_288380-t26_1-p1	transcript=TGME49_288380-t26_1; gene=TGME49_288380; organism=Toxoplasma_gondii_ME49; gene_product=heat shock protein HSP90; transcript_product=heat shock protein HSP90; location=TGME49_chrIX:2483404-2487798(+); protein_length=708; sequence_SO=chromosome; S	1	25	44.8	81.932	708	0	323.31	127830000000	37	221			-1	3454900000	9.3235e+09	9.5683e+09	9.2721e+09	10794000000	13006000000	10741000000	11694000000	12954000000	10935000000	-0.288763	-0.333958	0.0451947	-0.935982	-1.93011	0.154724	0.408222	0.199893	0.895194										7.23354e+09	8.47251e+09	1.03307e+10	1.47357e+10	1.31054e+10
TGME49_288500-t26_1-p1	TGME49_288500-t26_1-p1	TGME49_288500-t26_1-p1	transcript=TGME49_288500-t26_1; gene=TGME49_288500; organism=Toxoplasma_gondii_ME49; gene_product=FAD Malate-dehydrogenase (MDH-FAD); transcript_product=FAD Malate-dehydrogenase (MDH-FAD); location=TGME49_chrIX:2581064-2585255(-); protein_length=550; seque	1	7	23.5	60.38	550	0	323.31	1203900000	23	50			-1	52342000	148030000	195940000	171810000	2.87249e+06	3.91125e+06	1.30657e+07	133090000	172070000	166880000	5.01701	0.127636	4.88938	8.7406	0.597106	8.37929	8.26863e-05	0.680157	0.000176202	+		+	1	+			1	+	3.57484e+08	3.5218e+08	2.17932e+08	1.21359e+07	1.30248e+07
TGME49_288630-t26_1-p1	TGME49_288630-t26_1-p1	TGME49_288630-t26_1-p1	transcript=TGME49_288630-t26_1; gene=TGME49_288630; organism=Toxoplasma_gondii_ME49; gene_product=nucleosome assembly protein (NAP), putative; transcript_product=nucleosome assembly protein (NAP), putative; location=TGME49_chrIX:2644741-2646097(+); protein	1	4	26	32.081	281	0	25.518	314890000	16	10			-1	19681000	50487000	106770000	83553000	1.79058e+06	5.29885e+06	6.29281e+06	2.28782e+06	3.02467e+06	2.16396e+06	4.29367	4.9588		7.69551	14.663		0.000166876	0.000360533		+	+		0.85		1	+			2.20453e+08	6.46913e+07	4.93524e+07	1.23477e+07	1.29668e+07
TGME49_288650-t26_1-p1	TGME49_288650-t26_1-p1	TGME49_288650-t26_1-p1	transcript=TGME49_288650-t26_1; gene=TGME49_288650; organism=Toxoplasma_gondii_ME49; gene_product=dense granule protein GRA12; transcript_product=dense granule protein GRA12; location=TGME49_chrIX:2657225-2659018(-); protein_length=436; sequence_SO=chromos	1	14	49.3	47.922	436	0	323.31	31035000000	20	190			-1	1551700000	4075200000	4868500000	4040200000	5.42585e+06	2.52841e+07	6.12128e+06	4627700000	4089600000	3981700000	8.8361	0.0297118	8.80638	14.7371	0.159117	14.4445	7.49757e-06	0.917249	1.38116e-05	+		+	1	+			1	+	3.98302e+09	3.32804e+09	3.44015e+09	1.42023e+07	2.48737e+07
TGME49_288720-t26_1-p1	TGME49_288720-t26_1-p1	TGME49_288720-t26_1-p1	transcript=TGME49_288720-t26_1; gene=TGME49_288720; organism=Toxoplasma_gondii_ME49; gene_product=ribosomal protein RPL10; transcript_product=ribosomal protein RPL10; location=TGME49_chrIX:2708880-2711191(-); protein_length=221; sequence_SO=chromosome; SO=	1	5	32.6	24.801	221	0	93.207	4039800000	8	28			-1	504970000	579070000	625990000	650440000	2.73353e+06	9.91958e+06	5.7658e+06	297570000	539970000	394660000	6.84143	0.631525	6.20991	13.8673	2.35455	11.7425	9.61665e-06	0.141789	3.59622e-05	+		+	1	+			1	+	8.70331e+08	8.27089e+08	1.0815e+09	8.22626e+06	1.70262e+07
TGME49_288750-t26_1-p1	TGME49_288750-t26_1-p1	TGME49_288750-t26_1-p1	transcript=TGME49_288750-t26_1; gene=TGME49_288750; organism=Toxoplasma_gondii_ME49; gene_product=ubiquinol-cytochrome c reductase; transcript_product=ubiquinol-cytochrome c reductase; location=TGME49_chrIX:2724939-2727335(+); protein_length=234; sequence_	1	3	28.6	26.741	234	0	22.651	511610000	13	26			-1	39355000	106570000	102590000	106420000	6.45375e+06	5.86002e+06	8.26757e+06	63404000	2.32236e+06	3.48107e+06	3.95384	3.71614		12.3595	2.90341		1.54301e-05	0.103293		+			1	+					2.43621e+08	1.49315e+08	2.05551e+08	7.29911e+06	1.06314e+07
TGME49_288860-t26_1-p1	TGME49_288860-t26_1-p1	TGME49_288860-t26_1-p1	transcript=TGME49_288860-t26_1; gene=TGME49_288860; organism=Toxoplasma_gondii_ME49; gene_product=RuvB family 2 protein; transcript_product=RuvB family 2 protein; location=TGME49_chrIX:2777345-2784866(-); protein_length=508; sequence_SO=chromosome; SO=prot	1	2	5.1	55.446	508	0	12.919	1501400000	31	17			-1	48431000	182160000	182900000	171280000	1.82102e+08	240840000	207870000	212690000	3.12998e+06	2.34097e+06	-0.225295	3.94611	-4.1714	-0.71845	2.21217	-2.57722	0.522072	0.160771	0.0443535										4.6664e+08	4.11197e+08	2.62577e+08	1.4033e+08	1.60828e+08
TGME49_289120-t26_1-p1	TGME49_289120-t26_1-p1	TGME49_289120-t26_1-p1	transcript=TGME49_289120-t26_1; gene=TGME49_289120; organism=Toxoplasma_gondii_ME49; gene_product=hypothetical protein; transcript_product=hypothetical protein; location=TGME49_chrIX:3002117-3016979(+); protein_length=2703; sequence_SO=chromosome; SO=prote	1	2	1.6	290.56	2703	0.0027624	11.249	2028000000	119	5			-1	17042000	1.95805e+06	1.60691e+06	258920000	5.40309e+08	384470000	318910000	3.7336e+06	1.37668e+06	385400000	-5.4371		-5.0098	-3.08223		-2.60329	0.0201801		0.0429697										2.65494e+06	2.71331e+06	2.78642e+08	6.93961e+08	3.77582e+08
TGME49_289300-t26_1-p1	TGME49_289300-t26_1-p1	TGME49_289300-t26_1-p1	transcript=TGME49_289300-t26_1; gene=TGME49_289300; organism=Toxoplasma_gondii_ME49; gene_product=methionyl-tRNA synthetase; transcript_product=methionyl-tRNA synthetase; location=TGME49_chrIX:3158620-3162976(+); protein_length=976; sequence_SO=chromosome;	1	5	10.8	106.1	976	0	40.34	160000000	48	21			-1	3333300	19355000	26931000	2.85705e+07	5.80484e+06	8.7165e+06	1.43487e+07	17761000	26397000	17244000	1.45281	0.293773	1.15904	3.41537	1.06555	2.71736	0.0127884	0.45114	0.036772										2.56218e+07	7.15197e+07	8.91598e+07	8.50615e+06	1.58929e+07
TGME49_289330-t26_1-p1	TGME49_289330-t26_1-p1	TGME49_289330-t26_1-p1	transcript=TGME49_289330-t26_1; gene=TGME49_289330; organism=Toxoplasma_gondii_ME49; gene_product=ubiquitin carboxyl-terminal hydrolase family 2 protein; transcript_product=ubiquitin carboxyl-terminal hydrolase family 2 protein; location=TGME49_chrIX:31962	1	4	3.2	248.34	2297	0	24.907	25890000	109	8			-1	237520	4788300	10178000	6771100	3.23393e+06	8.89066e+06	7.02736e+06	1.68011e+06	1.64807e+06	1.32791e+06	0.235907	2.1626		0.478094	6.66719		0.671071	0.00596289											8.66949e+06	1.99293e+07	7.18432e+06	9.84344e+06	1.05774e+07
TGME49_289380-t26_1-p1	TGME49_289380-t26_1-p1	TGME49_289380-t26_1-p1	transcript=TGME49_289380-t26_1; gene=TGME49_289380; organism=Toxoplasma_gondii_ME49; gene_product=hypothetical protein; transcript_product=hypothetical protein; location=TGME49_chrIX:3244017-3249294(+); protein_length=921; sequence_SO=chromosome; SO=protei	1	2	4	100.25	921	0	12.199	56450000	43	10			-1	1312800	6231000	10635000	11922000	2.31276e+06	4.57456e+06	7.18707e+06	1.89879e+06	3.02267e+06	15681000	1.1257	1.04464		2.24296	1.25286		0.066698	0.382706											7.49336e+06	2.43359e+07	8.63272e+06	5.68424e+06	8.9286e+06
TGME49_289530-t26_1-p1	TGME49_289530-t26_1-p1	TGME49_289530-t26_1-p1	transcript=TGME49_289530-t26_1; gene=TGME49_289530; organism=Toxoplasma_gondii_ME49; gene_product=ribosomal protein RPL19; transcript_product=ribosomal protein RPL19; location=TGME49_chrIX:3287726-3290280(-); protein_length=187; sequence_SO=chromosome; SO=	1	4	24.6	22.16	187	0	82.284	966370000	8	16			-1	120800000	173720000	278070000	131020000	6.95989e+06	5.36744e+06	7.51118e+06	4.76508e+07	6.681e+07	131830000	4.82041	1.30487	3.51554	12.2745	2.71585	7.92223	1.54301e-05	0.115024	0.00023374	+		+	1	+			0.9		3.12032e+08	3.6118e+08	1.72151e+08	7.68717e+06	8.70723e+06
TGME49_289540-t26_1-p1	TGME49_289540-t26_1-p1	TGME49_289540-t26_1-p1	transcript=TGME49_289540-t26_1; gene=TGME49_289540; organism=Toxoplasma_gondii_ME49; gene_product=hypothetical protein; transcript_product=hypothetical protein; location=TGME49_chrIX:3292661-3295474(+); protein_length=937; sequence_SO=chromosome; SO=protei	1	8	17.2	100.52	937	0	92.386	224780000	45	27			-1	4995000	24613000	55236000	67249000	5.10747e+06	2.33986e+06	1.26333e+07	2.25413e+06	16831000	3.00832e+06	3.08071	3.21525		4.58895	3.70748		0.00298927	0.0528079					0.3						3.93837e+07	6.15084e+07	7.59749e+07	1.98512e+07	1.48149e+07
TGME49_289580-t26_1-p1	TGME49_289580-t26_1-p1	TGME49_289580-t26_1-p1	transcript=TGME49_289580-t26_1; gene=TGME49_289580; organism=Toxoplasma_gondii_ME49; gene_product=strictosidine synthase subfamily protein; transcript_product=strictosidine synthase subfamily protein; location=TGME49_chrIX:3332466-3337908(-); protein_lengt	1	3	18.4	49.472	456	0	20.844	187650000	25	9			-1	7506000	22366000	31249000	24629000	3.84508e+06	5.57463e+06	3.9027e+06	41257000	40389000	2.27501e+07	2.56163	-0.379667	2.9413	7.47402	-1.21676	7.84248	0.000197904	0.396182	0.000244793	+		+	0.05				0.2		5.21039e+07	5.47186e+07	3.68667e+07	7.1541e+06	1.17443e+07
TGME49_289600-t26_1-p1	TGME49_289600-t26_1-p1	TGME49_289600-t26_1-p1	transcript=TGME49_289600-t26_1; gene=TGME49_289600; organism=Toxoplasma_gondii_ME49; gene_product=heat shock protein HSP29; transcript_product=heat shock protein HSP29; location=TGME49_chrIX:3340474-3341749(-); protein_length=272; sequence_SO=chromosome; S	1	3	22.8	29.649	272	0	24.798	60561000	15	7			-1	4037400	18379000	24638000	1.51575e+07	6.79687e+06	9.44014e+06	1.33622e+07	2.31592e+06	4.58907e+06	2.01806e+06	1.00033	2.774		2.55158	7.12143		0.0434822	0.00461388							0.45				1.20175e+07	4.90246e+07	2.89303e+07	9.18967e+06	8.80928e+06
TGME49_289650-t26_1-p1	TGME49_289650-t26_1-p1	TGME49_289650-t26_1-p1	transcript=TGME49_289650-t26_1; gene=TGME49_289650; organism=Toxoplasma_gondii_ME49; gene_product=PEP-carboxykinase I; transcript_product=PEP-carboxykinase I; location=TGME49_chrIX:3365112-3368307(+); protein_length=677; sequence_SO=chromosome; SO=protein_	1	11	37.4	75.342	677	0	115.08	1952200000	30	41			-1	65072000	220550000	229970000	297890000	1.42062e+07	5.89556e+06	5.45913e+06	209930000	289080000	192250000	5.00405	0.124323	4.87973	11.1229	0.498687	10.69	2.43936e-05	0.724117	5.78397e-05	+		+	1	+			1	+	2.39051e+08	2.57941e+08	5.50324e+08	1.30126e+07	2.12051e+07
TGME49_289680-t26_1-p1	TGME49_289680-t26_1-p1;TGME49_320480-t26_1-p1	TGME49_289680-t26_1-p1	transcript=TGME49_289680-t26_1; gene=TGME49_289680; organism=Toxoplasma_gondii_ME49; gene_product=Ras-related protein Rab11; transcript_product=Ras-related protein Rab11; location=TGME49_chrIX:3373629-3376956(-); protein_length=219; sequence_SO=chromosome;	2	4	21.9	24.996	219	0	101.27	1275300000	13	21			-1;-1	98101000	110560000	108890000	9.0249e+07	9.78774e+07	150070000	103590000	173170000	144710000	119690000	-0.161961	-0.488324	0.326363	-0.47787	-2.19655	0.972148	0.671071	0.16235	0.39159										2.41778e+08	1.45047e+08	1.22089e+08	8.6034e+07	1.01783e+08
TGME49_289690-t26_1-p1	TGME49_289690-t26_1-p1	TGME49_289690-t26_1-p1	transcript=TGME49_289690-t26_1; gene=TGME49_289690; organism=Toxoplasma_gondii_ME49; gene_product=glyceraldehyde-3-phosphate dehydrogenase GAPDH1; transcript_product=glyceraldehyde-3-phosphate dehydrogenase GAPDH1; location=TGME49_chrIX:3381039-3383102(-);	1	14	45.4	53.339	489	0	323.31	54193000000	28	205			-1	1935500000	7.5356e+09	8.7643e+09	7425400000	4.00418e+06	4.2416e+06	1.47436e+07	6.8527e+09	6.8628e+09	6.235e+09	10.289	0.247324	10.0417	19.1112	1.38564	18.4971	3.07475e-06	0.328833	5.42721e-06	+		+	1	+			1	+	6.95501e+09	6.58123e+09	6.37208e+09	1.53681e+07	2.86999e+07
TGME49_289750-t26_1-p1	TGME49_289750-t26_1-p1;TGME49_219820-t26_1-p1	TGME49_289750-t26_1-p1;TGME49_219820-t26_1-p1	transcript=TGME49_289750-t26_1; gene=TGME49_289750; organism=Toxoplasma_gondii_ME49; gene_product=ribosomal-ubiquitin protein RPL40; transcript_product=ribosomal-ubiquitin protein RPL40; location=TGME49_chrIX:3427848-3429057(+); protein_length=129; sequenc	2	4	34.1	14.685	129	0	323.31	29366000000	6	50			-1;-1	4894300000	2402200000	2262300000	1793900000	2185300000	2225100000	3114400000	3653700000	2419900000	2430500000	-0.211803	-0.380104	0.168301	-0.627963	-1.48285	0.49455	0.577613	0.298757	0.659798										3.82039e+09	3.35578e+09	3.66465e+09	2.37812e+09	2.28044e+09
TGME49_289830-t26_1-p1	TGME49_289830-t26_1-p1	TGME49_289830-t26_1-p1	transcript=TGME49_289830-t26_1; gene=TGME49_289830; organism=Toxoplasma_gondii_ME49; gene_product=eukaryotic initiation factor-3, delta subunit, putative; transcript_product=eukaryotic initiation factor-3, delta subunit, putative; location=TGME49_chrIX:347	1	4	16.1	37.766	335	0	24.595	166290000	19	12			-1	8752100	20402000	25593000	26545000	7.84398e+06	9.06014e+06	4.12454e+06	17902000	1.44575e+07	27734000	1.85444	0.316435	1.53801	4.61361	1.0496	3.51539	0.00291172	0.45741	0.0125895				0.05						2.08335e+07	2.79081e+07	5.87092e+07	6.73668e+06	1.21572e+07
TGME49_289970-t26_1-p1	TGME49_289970-t26_1-p1	TGME49_289970-t26_1-p1	transcript=TGME49_289970-t26_1; gene=TGME49_289970; organism=Toxoplasma_gondii_ME49; gene_product=hypothetical protein; transcript_product=hypothetical protein; location=TGME49_chrIX:3558050-3559653(+); protein_length=232; sequence_SO=chromosome; SO=protei	1	2	19.8	24.448	232	0	104.73	50396000	12	9			-1	4199700	16787000	13106000	1.66648e+07	5.16885e+06	5.5635e+06	5.0188e+06	5.55163e+06	1.6243e+06	17616000	1.55566	1.50954		4.94505	1.75489		0.00198508	0.232622											3.80726e+07	1.94677e+07	5.1508e+07	6.49074e+06	7.4408e+06
TGME49_290005-t26_1-p1	TGME49_290005-t26_1-p1	TGME49_290005-t26_1-p1	transcript=TGME49_290005-t26_1; gene=TGME49_290005; organism=Toxoplasma_gondii_ME49; gene_product=proteasome subunit beta type 1, putative; transcript_product=proteasome subunit beta type 1, putative; location=TGME49_chrIX:3579184-3584012(-); protein_lengt	1	2	11.1	39.915	359	0	13.033	201510000	15	14			-1	13434000	24773000	22765000	33158000	4.58707e+06	1.48184e+07	8.3037e+06	36334000	18481000	19247000	1.68336	0.177649	1.50571	3.51705	0.520092	2.88885	0.011229	0.716988	0.0292151				0.1				0.05		3.62489e+07	2.7508e+07	6.90364e+07	8.59781e+06	5.12515e+06
TGME49_290160-t26_1-p1	TGME49_290160-t26_1-p1	TGME49_290160-t26_1-p1	transcript=TGME49_290160-t26_1; gene=TGME49_290160; organism=Toxoplasma_gondii_ME49; gene_product=sortilin, putative; transcript_product=sortilin, putative; location=TGME49_chrIX:3602604-3612365(-); protein_length=1033; sequence_SO=chromosome; SO=protein_c	1	8	14.6	113.51	1033	0	302.13	195660000	48	19			-1	4076100	6.61323e+07	41251000	28593000	2.30828e+06	8.24256e+06	6.27747e+06	4.8192e+07	3.15651e+07	34426000	3.11705	0.191608	2.92544	5.53649	0.514924	5.56551	0.00107482	0.719504	0.00136912	+			0.3				0.25		2.64057e+07	6.30405e+07	5.07318e+07	1.00291e+07	1.97399e+07
TGME49_290200-t26_1-p1	TGME49_290200-t26_1-p1	TGME49_290200-t26_1-p1	transcript=TGME49_290200-t26_1; gene=TGME49_290200; organism=Toxoplasma_gondii_ME49; gene_product=NAD/NADP octopine/nopaline dehydrogenase, alpha-helical domain-containing protein; transcript_product=NAD/NADP octopine/nopaline dehydrogenase, alpha-helical	1	4	20	48.072	435	0	26.332	214470000	20	6			-1	10724000	7.3496e+07	6.43897e+07	71672000	6.42076e+06	7.82409e+06	3.562e+06	2.17647e+06	1.13662e+06	2.05647e+06	3.62945	5.34159		9.27517	17.5374		6.06281e-05	0.000311264		+	+		0.95		1	+			9.42353e+07	4.18266e+07	1.09037e+08	1.12049e+07	9.55055e+06
TGME49_290290-t26_1-p1	TGME49_290290-t26_1-p1	TGME49_290290-t26_1-p1	transcript=TGME49_290290-t26_1; gene=TGME49_290290; organism=Toxoplasma_gondii_ME49; gene_product=ubiquitin-activating enzyme E1 family protein; transcript_product=ubiquitin-activating enzyme E1 family protein; location=TGME49_chrIX:3681333-3691332(+); pro	1	11	19	119.81	1092	0	204.16	173750000	55	24			-1	3159100	36930000	4.3479e+07	41333000	4.45997e+06	8.81697e+06	1.87086e+07	34322000	4.65111e+06	2.10951e+06	2.16508	2.54088		4.09747	2.47562		0.00541709	0.133122					0.4						6.50038e+07	4.58576e+07	5.38881e+07	1.17482e+07	1.24228e+07
TGME49_290300-t26_1-p1	TGME49_290300-t26_1-p1	TGME49_290300-t26_1-p1	transcript=TGME49_290300-t26_1; gene=TGME49_290300; organism=Toxoplasma_gondii_ME49; gene_product=hypothetical protein; transcript_product=hypothetical protein; location=TGME49_chrIX:3692526-3693623(+); protein_length=365; sequence_SO=chromosome; SO=protei	1	2	7.4	38.286	365	0	139.16	84041000	14	7			-1	6002900	18237000	21811000	21425000	6.01516e+06	5.66996e+06	8.51188e+06	2.14568e+06	4.00116e+06	6.41536e+06	1.62519	2.42454		4.86265	5.70679		0.00216714	0.0110065							0.45				4.15276e+07	8.16805e+07	6.13864e+07	4.09878e+06	8.3526e+06
TGME49_290600-t26_1-p1	TGME49_290600-t26_1-p1	TGME49_290600-t26_1-p1	transcript=TGME49_290600-t26_1; gene=TGME49_290600; organism=Toxoplasma_gondii_ME49; gene_product=succinyl-CoA-synthetase alpha SCSA; transcript_product=succinyl-CoA-synthetase alpha SCSA; location=TGME49_chrIX:3760535-3764070(+); protein_length=333; seque	1	6	36.6	35.09	333	0	74.559	446160000	17	27			-1	26245000	96967000	5.6694e+07	78046000	8.72443e+06	9.60779e+06	3.79721e+06	58543000	37179000	4.1388e+07	3.46553	0.750606	2.71493	7.53972	2.49933	6.01463	0.000188922	0.131513	0.000939193	+			0.95				0.5		1.2564e+08	1.10174e+08	1.01555e+08	1.73085e+07	1.54082e+07
TGME49_290660-t26_1-p1	TGME49_290660-t26_1-p1	TGME49_290660-t26_1-p1	transcript=TGME49_290660-t26_1; gene=TGME49_290660; organism=Toxoplasma_gondii_ME49; gene_product=RNA recognition motif-containing protein; transcript_product=RNA recognition motif-containing protein; location=TGME49_chrIX:3820947-3824310(-); protein_lengt	1	7	40.6	48.394	446	0	323.31	3198500000	15	85			-1	213230000	403600000	594780000	4.3102e+08	2.99065e+06	4.06451e+07	8.23951e+06	399750000	364330000	372590000	5.55219	0.310368	5.24183	6.49066	1.40662	5.98464	0.000447894	0.321443	0.000959086	+		+	1	+			1	+	5.38886e+08	5.64512e+08	5.77899e+08	1.34471e+07	1.14563e+07
TGME49_290670-t26_1-p1	TGME49_290670-t26_1-p1	TGME49_290670-t26_1-p1	transcript=TGME49_290670-t26_1; gene=TGME49_290670; organism=Toxoplasma_gondii_ME49; gene_product=leucyl aminopeptidase LAP; transcript_product=leucyl aminopeptidase LAP; location=TGME49_chrIX:3829311-3834438(+); protein_length=781; sequence_SO=chromosome;	1	12	22.9	83.236	781	0	322.83	1546800000	50	51			-1	30936000	236660000	271950000	306260000	2.00222e+06	9.81351e+06	6.50345e+06	178470000	49011000	180340000	5.74497	1.21445	4.53052	9.81276	2.17257	5.99128	4.40374e-05	0.165475	0.000956986	+		+	1	+			0.95		3.27734e+08	2.07744e+08	3.35706e+08	1.49044e+07	2.09217e+07
TGME49_290700-t26_1-p1	TGME49_290700-t26_1-p1	TGME49_290700-t26_1-p1	transcript=TGME49_290700-t26_1; gene=TGME49_290700; organism=Toxoplasma_gondii_ME49; gene_product=hypothetical protein; transcript_product=hypothetical protein; location=TGME49_chrIX:3850189-3851136(+); protein_length=315; sequence_SO=chromosome; SO=protei	1	4	21	34.731	315	0	323.31	159790000	11	28			-1	14527000	84409000	6.5139e+07	1.10294e+08	1.27635e+07	9.37719e+06	3.02993e+06	3.18906e+06	1.50242e+06	1.26676e+06	3.56919	5.53614		6.28016	13.0457		0.000535804	0.000602615		+	+		0.9		1	+			8.17235e+07	1.05326e+08	1.01105e+08	1.02569e+07	9.7158e+06
TGME49_290840-t26_1-p1	TGME49_290840-t26_1-p1	TGME49_290840-t26_1-p1	transcript=TGME49_290840-t26_1; gene=TGME49_290840; organism=Toxoplasma_gondii_ME49; gene_product=serine protease; transcript_product=serine protease; location=TGME49_chrIX:3878405-3884738(+); protein_length=960; sequence_SO=chromosome; SO=protein_coding;	1	2	4.9	102.74	960	0.0040872	11.075	13628000	39	2			-1	349440
TGME49_290940-t26_1-p1	TGME49_290940-t26_1-p1	TGME49_290940-t26_1-p1	transcript=TGME49_290940-t26_1; gene=TGME49_290940; organism=Toxoplasma_gondii_ME49; gene_product=EMP/nonaspanin domain family protein; transcript_product=EMP/nonaspanin domain family protein; location=TGME49_chrIX:3951130-3958197(-); protein_length=654; s	1	2	9.9	73.612	654	0.0014388	11.808	25531000	20	1			-1	1276600
TGME49_290950-t26_1-p1	TGME49_290950-t26_1-p1	TGME49_290950-t26_1-p1	transcript=TGME49_290950-t26_1; gene=TGME49_290950; organism=Toxoplasma_gondii_ME49; gene_product=clathrin heavy chain, putative; transcript_product=clathrin heavy chain, putative; location=TGME49_chrIX:3962308-3974515(-); protein_length=1731; sequence_SO=	1	12	12	194.5	1731	0	183.58	464480000	85	35			-1	5464500	51479000	117470000	9.4629e+07	2.30835e+06	6.08237e+06	1.14577e+07	34894000	16231000	4.2566e+07	3.93218	1.52302	2.40916	6.27873	3.07562	3.63251	0.000535804	0.0884384	0.0109854	+			0.9						8.52679e+07	9.00772e+07	8.85586e+07	1.40584e+07	1.85026e+07
TGME49_291680-t26_1-p1	TGME49_291680-t26_1-p1	TGME49_291680-t26_1-p1	transcript=TGME49_291680-t26_1; gene=TGME49_291680; organism=Toxoplasma_gondii_ME49; gene_product=Sec23/Sec24 trunk domain-containing protein; transcript_product=Sec23/Sec24 trunk domain-containing protein; location=TGME49_chrIX:4324662-4338786(-); protein	1	2	4.6	87.609	791	0.001443	11.826	81525000	32	8			-1	2547700	23781000	19709000	17746000	5.09728e+06	2.49962e+06	1.03593e+07	3.78128e+06	1.58686e+06	1.74394e+06	1.99255	3.21151		3.75649	8.30543		0.00817824	0.00252953			+				0.5				4.07911e+07	1.67944e+07	2.99107e+07	7.95267e+06	7.5538e+06
TGME49_291890-t26_1-p1	TGME49_291890-t26_1-p1	TGME49_291890-t26_1-p1	transcript=TGME49_291890-t26_1; gene=TGME49_291890; organism=Toxoplasma_gondii_ME49; gene_product=microneme protein MIC1; transcript_product=microneme protein MIC1; location=TGME49_chrIX:4394433-4396776(-); protein_length=456; sequence_SO=chromosome; SO=pr	1	15	59.4	48.629	456	0	323.31	15318000000	22	192			-1	696270000	2239100000	2022700000	2153800000	4.52025e+06	7.4571e+06	9.73993e+06	1968400000	2022200000	1987000000	8.27484	0.100848	8.17399	21.6108	0.607172	21.9882	2.09111e-06	0.676517	3.37812e-06	+		+	1	+			1	+	1.74299e+09	2.02564e+09	2.33774e+09	1.43831e+07	1.96267e+07
TGME49_291930-t26_1-p1	TGME49_291930-t26_1-p1	TGME49_291930-t26_1-p1	transcript=TGME49_291930-t26_1; gene=TGME49_291930; organism=Toxoplasma_gondii_ME49; gene_product=RNA recognition motif-containing protein; transcript_product=RNA recognition motif-containing protein; location=TGME49_chrIX:4405615-4411375(+); protein_lengt	1	8	15.5	73.117	705	0	113.36	701610000	37	39			-1	18962000	104340000	108010000	91146000	4.23923e+06	4.7943e+06	9.85549e+06	109700000	65047000	62661000	4.10808	0.399984	3.70809	10.0005	1.42545	8.30543	3.95723e-05	0.31511	0.000182904	+		+	1	+			0.95		1.34256e+08	8.99065e+07	1.53348e+08	1.21741e+07	2.32115e+07
TGME49_291950-t26_1-p1	TGME49_291950-t26_1-p1	TGME49_291950-t26_1-p1	transcript=TGME49_291950-t26_1; gene=TGME49_291950; organism=Toxoplasma_gondii_ME49; gene_product=RNA recognition motif-containing protein; transcript_product=RNA recognition motif-containing protein; location=TGME49_chrIX:4419488-4432002(-); protein_lengt	1	4	12.8	73.852	725	0	88.624	806510000	32	32			-1	25204000	38504000	52283000	60542000	73842000	74468000	82959000	6.3499e+07	8.3545e+07	8.5441e+07	-0.634725	-0.631643	-0.00308162	-1.90025	-2.45619	-0.0102587	0.110009	0.134066	0.994653										7.35702e+07	1.77134e+08	1.19983e+08	1.14147e+08	6.29158e+07
TGME49_291960-t26_1-p1	TGME49_291960-t26_1-p1	TGME49_291960-t26_1-p1	transcript=TGME49_291960-t26_1; gene=TGME49_291960; organism=Toxoplasma_gondii_ME49; gene_product=rhoptry kinase family protein ROP40 (incomplete catalytic triad); transcript_product=rhoptry kinase family protein ROP40 (incomplete catalytic triad); locatio	1	12	40.4	57.947	525	0	323.31	1672100000	28	61			-1	59719000	232290000	303870000	262710000	1.02629e+07	1.83388e+07	4.88175e+06	220460000	205580000	117260000	4.76694	0.600975	4.16597	9.41469	1.95517	7.60005	5.5392e-05	0.196536	0.000288271	+		+	1	+			1	+	2.79298e+08	3.47282e+08	2.47404e+08	1.042e+07	2.14278e+07
TGME49_292080-t26_1-p1	TGME49_292080-t26_1-p1	TGME49_292080-t26_1-p1	transcript=TGME49_292080-t26_1; gene=TGME49_292080; organism=Toxoplasma_gondii_ME49; gene_product=leucyl-tRNA synthetase; transcript_product=leucyl-tRNA synthetase; location=TGME49_chrIX:4536660-4548159(+); protein_length=1259; sequence_SO=chromosome; SO=p	1	8	13.3	141.14	1259	0	323.31	456700000	63	43			-1	7249200	83773000	93206000	74143000	2.48157e+06	4.29607e+06	1.60259e+07	52131000	5.06806e+07	58029000	3.9088	0.638956	3.26984	5.97742	3.40501	4.8997	0.000701715	0.0680135	0.0026176	+			0.95				0.65		2.14901e+08	8.18166e+07	8.18742e+07	5.98778e+06	1.93867e+07
TGME49_292120-t26_1-p1	TGME49_292120-t26_1-p1	TGME49_292120-t26_1-p1	transcript=TGME49_292120-t26_1; gene=TGME49_292120; organism=Toxoplasma_gondii_ME49; gene_product=membrane occupation and recognition nexus protein MORN2; transcript_product=membrane occupation and recognition nexus protein MORN2; location=TGME49_chrIX:456	1	3	22.2	49.235	465	0	86.729	75422000	24	15			-1	3142600	28275000	43512000	3.29883e+07	3.66511e+06	2.27546e+07	5.26225e+06	1.42789e+06	2.37179e+06	1.63155e+06	2.17702	4.28086		3.2604	14.761		0.0158351	0.000360533			+		0.15		0.7				5.15514e+07	4.45485e+07	6.39409e+07	9.41712e+06	5.2069e+06
TGME49_292130-t26_1-p1	TGME49_292130-t26_1-p1	TGME49_292130-t26_1-p1	transcript=TGME49_292130-t26_1; gene=TGME49_292130; organism=Toxoplasma_gondii_ME49; gene_product=ribosomal protein RPL13A; transcript_product=ribosomal protein RPL13A; location=TGME49_chrIX:4567408-4570167(-); protein_length=286; sequence_SO=chromosome; S	1	5	23.8	32.749	286	0	193.13	2618500000	13	40			-1	201420000	269020000	278080000	410270000	4.06899e+06	8.30945e+06	4.70024e+06	218810000	393000000	303530000	5.85307	0.0779133	5.77515	14.5333	0.251282	14.0617	7.72204e-06	0.86513	1.5403e-05	+		+	1	+			1	+	3.92079e+08	7.37085e+08	8.3419e+08	1.14706e+07	1.08896e+07
TGME49_292220-t26_1-p1	TGME49_292220-t26_1-p1	TGME49_292220-t26_1-p1	transcript=TGME49_292220-t26_1; gene=TGME49_292220; organism=Toxoplasma_gondii_ME49; gene_product=PCI domain-containing protein; transcript_product=PCI domain-containing protein; location=TGME49_chrIX:4617149-4624014(+); protein_length=558; sequence_SO=chr	1	3	9.9	61.439	558	0	140.9	58971000	36	24			-1	1638100	6234100	6566900	6645600	8.49013e+06	6.56128e+06	1.47739e+07	9318000	11383000	9.3272e+06	-0.532316	-0.620827	0.0885102	-1.35929	-3.39967	0.227456	0.236696	0.0680135	0.846118										1.4629e+07	1.28488e+07	9.14156e+06	1.56334e+07	1.75928e+07
TGME49_292920-t26_1-p1	TGME49_292920-t26_1-p1	TGME49_292920-t26_1-p1	transcript=TGME49_292920-t26_1; gene=TGME49_292920; organism=Toxoplasma_gondii_ME49; gene_product=heat shock protein 75, putative; transcript_product=heat shock protein 75, putative; location=TGME49_chrIa:18785-26221(+); protein_length=861; sequence_SO=chr	1	10	19.7	95.158	861	0	217.27	512890000	47	61			-1	10912000	88752000	101660000	100400000	3.20032e+06	5.29925e+06	7.61606e+06	50979000	25630000	25184000	4.25863	1.5943	2.66433	10.6025	4.82666	5.71309	2.95407e-05	0.0211841	0.00120015	+			1	+			0.1		1.03143e+08	1.0523e+08	1.08762e+08	9.86434e+06	1.31111e+07
TGME49_293180-t26_1-p1	TGME49_293180-t26_1-p1	TGME49_293180-t26_1-p1	transcript=TGME49_293180-t26_1; gene=TGME49_293180; organism=Toxoplasma_gondii_ME49; gene_product=NADP-specific glutamate dehydrogenase; transcript_product=NADP-specific glutamate dehydrogenase; location=TGME49_chrIa:139348-144640(-); protein_length=578; s	1	5	19.4	63.798	578	0	289.3	2507000000	33	31			-1	75971000	156430000	46500000	342330000	1.37196e+07	4.93155e+06	6.968e+06	163450000	1280200000	45824000	4.12228	-0.648371	4.77065	5.53682	-0.467177	4.16973	0.00107482	0.741775	0.00582107	+		+	0.9				0.8		2.72453e+08	4.42138e+08	4.8003e+08	1.41058e+07	2.09258e+07
TGME49_293340-t26_1-p1	TGME49_293340-t26_1-p1	TGME49_293340-t26_1-p1	transcript=TGME49_293340-t26_1; gene=TGME49_293340; organism=Toxoplasma_gondii_ME49; gene_product=ran binding family protein 1, putative; transcript_product=ran binding family protein 1, putative; location=TGME49_chrIa:268608-271448(-); protein_length=212;	1	5	35.8	24.292	212	0	323.31	314240000	9	36			-1	34915000	33219000	4.1129e+07	6.064e+07	3.29115e+06	9.3686e+06	3.11173e+06	38110000	44907000	37785000	3.25136	0.11917	3.13219	6.33157	0.429466	6.46396	0.000515426	0.766352	0.000654887	+		+	0.5				0.45		7.30956e+07	1.13275e+08	7.14034e+07	1.47956e+07	1.2959e+07
TGME49_293360-t26_1-p1	TGME49_293360-t26_1-p1	TGME49_293360-t26_1-p1	transcript=TGME49_293360-t26_1; gene=TGME49_293360; organism=Toxoplasma_gondii_ME49; gene_product=hypothetical protein; transcript_product=hypothetical protein; location=TGME49_chrIa:277731-278810(-); protein_length=243; sequence_SO=chromosome; SO=protein_	1	4	44	26.752	243	0	319.57	313410000	12	14			-1	26118000	7.4315e+07	53136000	54362000	1.61795e+06	7.04512e+06	7.22983e+06	50687000	3.60187e+07	50809000	3.78233	0.403499	3.37883	6.22761	1.60753	5.44211	0.000558075	0.267371	0.00153445	+		+	0.7				0.5		2.13909e+08	1.0411e+08	1.62946e+08	7.13436e+06	1.0263e+07
TGME49_293440-t26_1-p1	TGME49_293440-t26_1-p1	TGME49_293440-t26_1-p1	transcript=TGME49_293440-t26_1; gene=TGME49_293440; organism=Toxoplasma_gondii_ME49; gene_product=hypothetical protein; transcript_product=hypothetical protein; location=TGME49_chrIa:321363-322979(-); protein_length=538; sequence_SO=chromosome; SO=protein_	1	3	10.6	58.737	538	0	19.748	55419000	21	7			-1	2639000	11008000	1.85546e+07	21577000	3.36952e+06	6.30716e+06	1.4146e+07	902138	2.93559e+06	5.01873e+06	1.29125	2.79107		2.27274	4.07203		0.0643631	0.0399252							0.1				1.49458e+07	1.62079e+07	3.61802e+07	8.91898e+06	1.12671e+07
TGME49_293470-t26_1-p1	TGME49_293470-t26_1-p1	TGME49_293470-t26_1-p1	transcript=TGME49_293470-t26_1; gene=TGME49_293470; organism=Toxoplasma_gondii_ME49; gene_product=hypothetical protein; transcript_product=hypothetical protein; location=TGME49_chrIa:348414-350725(-); protein_length=400; sequence_SO=chromosome; SO=protein_	1	2	8.2	43.492	400	0.0027397	11.189	10576000	25	3			-1	423050	3850100	5791500	8.85563e+06	2.86029e+06	5.51122e+06	3.31479e+06	3.96466e+06	1.7475e+06	1.97437e+06	0.639326	1.28385		1.44314	2.809		0.211842	0.110313											6.19048e+06	8.73229e+06	5.57163e+06	5.47433e+06	4.48e+06
TGME49_293510-t26_1-p1	TGME49_293510-t26_1-p1	TGME49_293510-t26_1-p1	transcript=TGME49_293510-t26_1; gene=TGME49_293510; organism=Toxoplasma_gondii_ME49; gene_product=poly(ADP-ribose) polymerase and DNA-Ligase Zn-finger region domain-containing protein; transcript_product=poly(ADP-ribose) polymerase and DNA-Ligase Zn-finger	1	2	9.4	43.837	392	0.0028736	11.77	22678000	21	3			-1	1079900																												2.58477e+07	6.97512e+06	3.5579e+06	6.28825e+06	5.36021e+06
TGME49_293690-t26_1-p1	TGME49_293690-t26_1-p1	TGME49_293690-t26_1-p1	transcript=TGME49_293690-t26_1; gene=TGME49_293690; organism=Toxoplasma_gondii_ME49; gene_product=profilin PRF; transcript_product=profilin PRF; location=TGME49_chrIa:511422-512763(-); protein_length=165; sequence_SO=chromosome; SO=protein_coding; is_pseud	1	6	55.2	17.741	165	0	323.31	3630900000	8	64			-1	453860000	451900000	5.9771e+08	489490000	5.60857e+06	1.82767e+06	7.00022e+06	535390000	4.6978e+08	430220000	6.93775	0.0963595	6.84139	12.9824	0.467591	12.7321	1.25918e-05	0.741775	2.5987e-05	+		+	1	+			1	+	8.23604e+08	5.72066e+08	8.24973e+08	1.21848e+07	1.7769e+07
TGME49_293740-t26_1-p1	TGME49_293740-t26_1-p1	TGME49_293740-t26_1-p1	transcript=TGME49_293740-t26_1; gene=TGME49_293740; organism=Toxoplasma_gondii_ME49; gene_product=hypothetical protein; transcript_product=hypothetical protein; location=TGME49_chrIa:541224-542910(+); protein_length=96; sequence_SO=chromosome; SO=protein_c	1	2	33.3	10.632	96	0	14.021	19540000	6	3			-1	3256600
TGME49_293770-t26_1-p1	TGME49_293770-t26_1-p1	TGME49_293770-t26_1-p1	transcript=TGME49_293770-t26_1; gene=TGME49_293770; organism=Toxoplasma_gondii_ME49; gene_product=chitinase-like protein CLP1; transcript_product=chitinase-like protein CLP1; location=TGME49_chrIa:550266-555576(+); protein_length=714; sequence_SO=chromosom	1	3	9.4	74.942	714	0	44.527	40783000	25	8			-1	1631300	17761000	16771000	1.73147e+07	3.72858e+06	1.17818e+07	1.12989e+07	1.22887e+06	3.66176e+06	4.58052e+06	1.12574	2.65569		2.27459	5.0913		0.0643106	0.0173571							0.3				2.71006e+07	2.09305e+07	4.16959e+07	4.97952e+06	1.11319e+07
TGME49_293870-t26_1-p1	TGME49_293870-t26_1-p1	TGME49_293870-t26_1-p1	transcript=TGME49_293870-t26_1; gene=TGME49_293870; organism=Toxoplasma_gondii_ME49; gene_product=thioredoxin, putative; transcript_product=thioredoxin, putative; location=TGME49_chrIa:619206-620559(+); protein_length=106; sequence_SO=chromosome; SO=protei	1	4	65.1	12.036	106	0	142.85	5974400000	6	50			-1	995730000	998700000	9.8307e+08	663930000	4.41651e+06	5.87625e+06	1.6814e+07	7.6782e+08	895670000	7.9604e+08	6.83685	0.0839334	6.75292	12.7123	0.354977	12.8194	1.37063e-05	0.811029	2.53862e-05	+		+	1	+			1	+	1.19712e+09	1.56068e+09	7.28855e+08	1.16235e+07	1.08926e+07
TGME49_294200-t26_1-p1	TGME49_294200-t26_1-p1	TGME49_294200-t26_1-p1	transcript=TGME49_294200-t26_1; gene=TGME49_294200; organism=Toxoplasma_gondii_ME49; gene_product=glucose-6-phosphate 1-dehydrogenase; transcript_product=glucose-6-phosphate 1-dehydrogenase; location=TGME49_chrIa:698240-705095(+); protein_length=560; seque	1	13	37.1	62.736	560	0	323.31	2941000000	32	100			-1	91908000	393770000	370990000	388920000	9.71614e+06	8.29637e+06	8.9816e+06	398630000	396770000	393710000	5.41998	-0.0440932	5.46407	17.7356	-0.269841	19.2956	3.75133e-06	0.855188	5.05736e-06	+		+	1	+			1	+	3.81681e+08	3.54887e+08	3.59022e+08	1.02653e+07	2.08095e+07
TGME49_294550-t26_1-p1	TGME49_294550-t26_1-p1	TGME49_294550-t26_1-p1	transcript=TGME49_294550-t26_1; gene=TGME49_294550; organism=Toxoplasma_gondii_ME49; gene_product=dynein heavy chain; transcript_product=dynein heavy chain; location=TGME49_chrIa:933739-963583(+); protein_length=4974; sequence_SO=chromosome; SO=protein_cod	1	2	0.8	558.6	4974	0	12.043	35488000	266	2			-1	133420
TGME49_294620-t26_1-p1	TGME49_294620-t26_1-p1	TGME49_294620-t26_1-p1	transcript=TGME49_294620-t26_1; gene=TGME49_294620; organism=Toxoplasma_gondii_ME49; gene_product=eukaryotic initiation factor-3, subunit 8, putative; transcript_product=eukaryotic initiation factor-3, subunit 8, putative; location=TGME49_chrIa:1004477-101	1	5	9.2	109.19	971	0	73.858	130390000	40	13			-1	3259900	42273000	44762000	5.18155e+07	3.84476e+06	5.92932e+06	8.68271e+06	1.99256e+06	1.86049e+06	1.42891e+06	2.98409	4.72532		7.58455	21.8155		0.000183681	0.000311264		+	+		0.6		0.85				3.8826e+07	7.44235e+07	1.22561e+08	1.52119e+07	1.54629e+07
TGME49_294670-t26_1-p1	TGME49_294670-t26_1-p1	TGME49_294670-t26_1-p1	transcript=TGME49_294670-t26_1; gene=TGME49_294670; organism=Toxoplasma_gondii_ME49; gene_product=translation initiation factor 3 subunit; transcript_product=translation initiation factor 3 subunit; location=TGME49_chrIa:1055126-1059712(-); protein_length=	1	4	34.3	31.812	277	0	323.31	492480000	9	23			-1	54720000	9.5543e+07	162330000	9.7944e+07	1.36149e+07	5.40763e+06	6.63075e+06	4.96064e+06	3.24299e+06	28984000	3.86782	3.8899		8.47776	4.52578		9.56853e-05	0.0268756		+			1	+					1.20739e+08	2.46243e+08	1.21973e+08	7.9647e+06	8.66244e+06
TGME49_294710-t26_1-p1	TGME49_294710-t26_1-p1	TGME49_294710-t26_1-p1	transcript=TGME49_294710-t26_1; gene=TGME49_294710; organism=Toxoplasma_gondii_ME49; gene_product=RNA recognition motif-containing protein; transcript_product=RNA recognition motif-containing protein; location=TGME49_chrIa:1083312-1089755(-); protein_lengt	1	3	4.6	122.11	1151	0	84.54	32337000	52	5			-1	621870	10306000	7913100	9.3401e+06	6.91999e+06	2.77332e+07	1.27623e+07	3.91311e+06	3.59658e+06	1.31978e+06	-0.561678	1.78595		-1.07668	3.84174		0.342748	0.0466537											2.28646e+07	1.602e+07	1.36196e+07	5.86027e+06	9.09921e+06
TGME49_294790-t26_1-p1	TGME49_294790-t26_1-p1	TGME49_294790-t26_1-p1	transcript=TGME49_294790-t26_1; gene=TGME49_294790; organism=Toxoplasma_gondii_ME49; gene_product=hypothetical protein; transcript_product=hypothetical protein; location=TGME49_chrIa:1145896-1146951(-); protein_length=351; sequence_SO=chromosome; SO=protei	1	3	20.5	37.699	351	0	115.32	47663000	17	5			-1	2803700	24417000	20324000	1.56455e+07	6.72762e+06	1.11023e+07	8.07569e+06	3.70726e+06	5.65768e+06	2.33346e+06	1.22871	2.43652		3.3808	6.32952		0.0133827	0.0072224							0.7				3.37724e+07	2.83321e+07	7.87221e+06	7.59375e+06	7.25978e+06
TGME49_294800-t26_1-p1	TGME49_294800-t26_1-p1;TGME49_286420-t26_1-p1	TGME49_294800-t26_1-p1;TGME49_286420-t26_1-p1	transcript=TGME49_294800-t26_1; gene=TGME49_294800; organism=Toxoplasma_gondii_ME49; gene_product=elongation factor 1-alpha (EF-1-ALPHA), putative; transcript_product=elongation factor 1-alpha (EF-1-ALPHA), putative; location=TGME49_chrIa:1148431-1150051(-	2	17	58.9	49.005	448	0	323.31	268370000000	28	1274			-1;-1	9584700000	26159000000	28966000000	26039000000	14698000000	15696000000	17994000000	12125000000	13942000000	25713000000	0.749603	0.727474	0.0221292	2.4201	2.22205	0.0580057	0.0521779	0.159761	0.962777										1.79094e+10	1.67527e+10	2.54197e+10	1.57061e+10	1.6518e+10
TGME49_294820-t26_1-p1	TGME49_294820-t26_1-p1	TGME49_294820-t26_1-p1	transcript=TGME49_294820-t26_1; gene=TGME49_294820; organism=Toxoplasma_gondii_ME49; gene_product=type I fatty acid synthase, putative; transcript_product=type I fatty acid synthase, putative; location=TGME49_chrIa:1161521-1197564(+); protein_length=10021;	1	2	0.3	1093.5	10021	0.0027778	11.304	285380000	454	2			-1	628590
TGME49_295110-t26_1-p1	TGME49_295110-t26_1-p1;TGME49_295105-t26_1-p1	TGME49_295110-t26_1-p1	transcript=TGME49_295110-t26_1; gene=TGME49_295110; organism=Toxoplasma_gondii_ME49; gene_product=rhoptry protein ROP7; transcript_product=rhoptry protein ROP7; location=TGME49_chrIa:1409060-1410787(-); protein_length=575; sequence_SO=chromosome; SO=protei	2	12	39.3	63.394	575	0	189.2	7430800000	24	116			-1;-1	309620000	901820000	1077700000	1114600000	4.92087e+06	1.35838e+07	9.53906e+06	1055600000	772090000	903420000	6.89872	0.185673	6.71305	15.7656	0.877958	15.2754	6.15705e-06	0.539286	1.22006e-05	+		+	1	+			1	+	1.02923e+09	9.98322e+08	1.52216e+09	1.75313e+07	1.62899e+07
TGME49_295125-t26_1-p1	TGME49_295125-t26_1-p1	TGME49_295125-t26_1-p1	transcript=TGME49_295125-t26_1; gene=TGME49_295125; organism=Toxoplasma_gondii_ME49; gene_product=rhoptry protein ROP4; transcript_product=rhoptry protein ROP4; location=TGME49_chrIa:1413184-1414491(-); protein_length=382; sequence_SO=chromosome; SO=protei	1	5	42.4	42.278	382	0	68.155	3258800000	21	40			-1	155180000	445530000	480690000	501310000	2.5734e+06	7.09748e+06	8.24806e+06	346690000	438870000	376050000	6.48095	0.302656	6.1783	13.3088	1.6162	12.5304	1.14617e-05	0.265	2.72756e-05	+		+	1	+			1	+	7.00203e+08	6.44757e+08	7.84754e+08	1.20802e+07	1.5546e+07
TGME49_295340-t26_1-p1	TGME49_295340-t26_1-p1	TGME49_295340-t26_1-p1	transcript=TGME49_295340-t26_1; gene=TGME49_295340; organism=Toxoplasma_gondii_ME49; gene_product=UV excision repair protein Rad23 protein; transcript_product=UV excision repair protein Rad23 protein; location=TGME49_chrIa:1814371-1819071(+); protein_lengt	1	2	18.2	39.739	380	0	26.365	61260000	13	10			-1	4712300	25350000	16148000	2.03058e+07	1.37882e+07	1.24226e+07	1.03313e+07	2.46491e+06	4.59385e+06	16083000	0.743932	1.83744		2.17606	2.58962		0.0734664	0.12441											5.39081e+07	1.28784e+07	4.74045e+07	2.59704e+06	1.10535e+07
TGME49_295350-t26_1-p1	TGME49_295350-t26_1-p1	TGME49_295350-t26_1-p1	transcript=TGME49_295350-t26_1; gene=TGME49_295350; organism=Toxoplasma_gondii_ME49; gene_product=nucleoside diphosphate kinase, putative; transcript_product=nucleoside diphosphate kinase, putative; location=TGME49_chrIa:1811114-1812506(-); protein_length=	1	4	47.7	17.639	155	0	116.82	1243700000	8	32			-1	155460000	207010000	15451000	214100000	2.40859e+06	1.16539e+07	2.72743e+06	196350000	221110000	194890000	4.37562	-1.20903	5.58465	4.01046	-1.12484	8.99567	0.00603312	0.430139	0.000127755	+		+	0.05				1	+	3.58233e+08	4.19959e+08	3.05481e+08	8.57698e+06	1.63188e+07
TGME49_295360-t26_1-p1	TGME49_295360-t26_1-p1	TGME49_295360-t26_1-p1	transcript=TGME49_295360-t26_1; gene=TGME49_295360; organism=Toxoplasma_gondii_ME49; gene_product=hypothetical protein; transcript_product=hypothetical protein; location=TGME49_chrIa:1808455-1809997(+); protein_length=268; sequence_SO=chromosome; SO=protei	1	2	10.8	29.55	268	0	12.318	26964000	14	3			-1	1926000	11150000	14296000	1.94522e+07	9.02114e+06	2.24653e+06	1.90607e+07	1.05492e+06	2.69117e+06	2.41458e+06	1.00161	2.94041		1.35755	6.66414		0.236836	0.00596289							0.15				1.45506e+07	1.91878e+07	8.91225e+06	5.71341e+06	2.82234e+06
TGME49_295370-t26_1-p1	TGME49_295370-t26_1-p1	TGME49_295370-t26_1-p1	transcript=TGME49_295370-t26_1; gene=TGME49_295370; organism=Toxoplasma_gondii_ME49; gene_product=hypothetical protein; transcript_product=hypothetical protein; location=TGME49_chrIa:1803415-1805340(+); protein_length=273; sequence_SO=chromosome; SO=protei	1	2	13.2	29.729	273	0.0027586	11.248	8992100	11	3			-1	817470																												9.81496e+06	4.80438e+06	2.5827e+06	2.87311e+06	5.61927e+06
TGME49_297060-t26_1-p1	TGME49_297060-t26_1-p1	TGME49_297060-t26_1-p1	transcript=TGME49_297060-t26_1; gene=TGME49_297060; organism=Toxoplasma_gondii_ME49; gene_product=phosphoglycerate mutase PGMII; transcript_product=phosphoglycerate mutase PGMII; location=TGME49_chrII:1510634-1514515(-); protein_length=339; sequence_SO=chr	1	9	41	38.159	339	0	90.258	8162400000	19	88			-1	429600000	1046800000	1187400000	1097800000	7.65436e+06	5.89538e+06	8.20521e+06	1014900000	1124500000	1042000000	7.27112	0.0661435	7.20497	22.6315	0.384433	23.8962	1.93608e-06	0.792493	3.33028e-06	+		+	1	+			1	+	1.25388e+09	1.37953e+09	1.34431e+09	1.29218e+07	1.16321e+07
TGME49_297070-t26_1-p1	TGME49_297070-t26_1-p1	TGME49_297070-t26_1-p1	transcript=TGME49_297070-t26_1; gene=TGME49_297070; organism=Toxoplasma_gondii_ME49; gene_product=hypothetical protein; transcript_product=hypothetical protein; location=TGME49_chrII:1516638-1518501(-); protein_length=519; sequence_SO=chromosome; SO=protei	1	7	31.6	58.104	519	0	53.704	1186200000	18	44			-1	65899000	171160000	152510000	147720000	5.11469e+06	1.27911e+07	9.59655e+06	188700000	173550000	145870000	4.19482	-0.103005	4.29782	10.1034	-0.530446	10.3627	3.7497e-05	0.710586	6.76085e-05	+		+	1	+			1	+	2.34083e+08	1.85414e+08	2.58268e+08	1.44977e+07	1.63067e+07
TGME49_297210-t26_1-p1	TGME49_297210-t26_1-p1	TGME49_297210-t26_1-p1	transcript=TGME49_297210-t26_1; gene=TGME49_297210; organism=Toxoplasma_gondii_ME49; gene_product=hypothetical protein; transcript_product=hypothetical protein; location=TGME49_chrII:1604790-1618195(+); protein_length=3982; sequence_SO=chromosome; SO=prote	1	2	0.7	444.12	3982	0.0028169	11.587	124580000	189	8			-1	659150	25081000	1.73936e+07	24923000	23946000	5.95818e+06	3.14333e+07	24572000	1.88781e+07	11780000	0.425868	0.330854	0.0950134	0.678252	0.968666	0.14171	0.546224	0.488747	0.902891										7.6876e+07	3.1338e+07	1.86777e+07	2.94836e+07	3.65684e+06
TGME49_297430-t26_1-p1	TGME49_297430-t26_1-p1	TGME49_297430-t26_1-p1	transcript=TGME49_297430-t26_1; gene=TGME49_297430; organism=Toxoplasma_gondii_ME49; gene_product=hypothetical protein; transcript_product=hypothetical protein; location=TGME49_chrII:1773838-1776707(+); protein_length=248; sequence_SO=chromosome; SO=protei	1	2	19.4	25.336	248	0	178.56	219940000	14	30			-1	15710000	8.972e+07	7.4972e+07	15375000	4.52447e+06	7.85036e+06	1.87243e+07	672796	6.03459e+06	22746000	2.42694	3.37637		3.0906	2.35297		0.0199748	0.141789					0.05						1.52936e+08	9.51763e+07	6.17508e+07	6.00253e+06	7.32955e+06
TGME49_297470-t26_1-p1	TGME49_297470-t26_1-p1	TGME49_297470-t26_1-p1	transcript=TGME49_297470-t26_1; gene=TGME49_297470; organism=Toxoplasma_gondii_ME49; gene_product=myosin light chain 2, putative; transcript_product=myosin light chain 2, putative; location=TGME49_chrII:1805605-1811418(+); protein_length=367; sequence_SO=c	1	4	19.9	40.556	367	0	40.114	77866000	19	10			-1	4098200	35398000	14753000	17612000	2.42073e+06	1.43197e+07	9.89096e+06	1.5386e+06	3.22999e+06	1.4041e+06	1.58185	3.45474		2.26894	7.11673		0.0646087	0.00461388			+		0.05		0.35				6.70588e+07	1.38322e+07	1.9553e+07	6.79822e+06	1.31852e+07
TGME49_297500-t26_1-p1	TGME49_297500-t26_1-p1	TGME49_297500-t26_1-p1	transcript=TGME49_297500-t26_1; gene=TGME49_297500; organism=Toxoplasma_gondii_ME49; gene_product=T-complex protein 1 eta subunit; transcript_product=T-complex protein 1 eta subunit; location=TGME49_chrII:1831235-1838793(-); protein_length=546; sequence_SO	1	5	16.7	59.475	546	0	38.23	123030000	29	9			-1	4242600	32476000	39377000	2.58688e+07	8.72058e+06	1.01026e+07	1.65615e+07	2.68405e+06	1.34714e+06	2.827e+06	1.50096	3.88671		3.90736	10.6609		0.00681206	0.00107501			+		0.25		1	+			5.80719e+07	4.02314e+07	5.98535e+07	1.14964e+07	7.82712e+06
TGME49_297810-t26_1-p1	TGME49_297810-t26_1-p1	TGME49_297810-t26_1-p1	transcript=TGME49_297810-t26_1; gene=TGME49_297810; organism=Toxoplasma_gondii_ME49; gene_product=hypothetical protein; transcript_product=hypothetical protein; location=TGME49_chrII:2036664-2039407(-); protein_length=266; sequence_SO=chromosome; SO=protei	1	7	42.5	29.568	266	0	75.099	1250500000	16	47			-1	78159000	155700000	260200000	181780000	2.02815e+06	6.40994e+06	1.19411e+07	103670000	173740000	101790000	5.17794	0.668686	4.50925	8.10404	2.0519	6.82706	0.000124494	0.182957	0.000502196	+		+	1	+			1	+	2.20427e+08	3.15704e+08	2.55372e+08	8.6601e+06	1.04923e+07
TGME49_297880-t26_1-p1	TGME49_297880-t26_1-p1	TGME49_297880-t26_1-p1	transcript=TGME49_297880-t26_1; gene=TGME49_297880; organism=Toxoplasma_gondii_ME49; gene_product=dense granule protein DG32; transcript_product=dense granule protein DG32; location=TGME49_chrII:2093540-2094542(-); protein_length=219; sequence_SO=chromosom	1	6	48.4	24.153	219	0	323.31	6029400000	11	75			-1	548130000	757530000	7.7319e+08	729210000	2.25287e+06	1.18607e+07	2.3249e+06	9.5678e+08	948450000	839750000	7.57099	-0.278419	7.84941	11.7203	-1.62754	11.8479	1.93012e-05	0.263607	3.56655e-05	+		+	1	+			1	+	1.02564e+09	8.76491e+08	8.62461e+08	1.51503e+07	1.99846e+07
TGME49_297960-t26_1-p1	TGME49_297960-t26_1-p1	TGME49_297960-t26_1-p1	transcript=TGME49_297960-t26_1; gene=TGME49_297960; organism=Toxoplasma_gondii_ME49; gene_product=rhoptry neck protein RON6; transcript_product=rhoptry neck protein RON6; location=TGME49_chrII:2131728-2142882(-); protein_length=2265; sequence_SO=chromosome	1	3	19.6	238.61	2265	0	23.778	162230000	99	32			-1	1638700	15724000	28399000	15396000	2.8179e+07	3.7168e+06	1.90141e+07	27047000	31502000	24293000	0.595848	-0.53003	1.12588	0.802418	-1.72441	1.52711	0.475441	0.239598	0.190782								0.1		4.95961e+07	4.15737e+07	2.02067e+07	8.12652e+06	1.55091e+07
TGME49_299050-t26_1-p1	TGME49_299050-t26_1-p1	TGME49_299050-t26_1-p1	transcript=TGME49_299050-t26_1; gene=TGME49_299050; organism=Toxoplasma_gondii_ME49; gene_product=ribosomal protein RPL17; transcript_product=ribosomal protein RPL17; location=TGME49_chrIII:2224012-2226278(-); protein_length=195; sequence_SO=chromosome; SO	1	5	29.7	22.269	195	0	323.31	1797900000	10	34			-1	179790000	204360000	222900000	371750000	4.50036e+06	9.00203e+06	8.26161e+06	7.76126e+07	146490000	303130000	5.2089	0.76558	4.44332	12.2715	1.37904	7.86155	1.54301e-05	0.330058	0.000242494	+		+	1	+			1	+	2.22188e+08	2.61749e+08	5.75021e+08	6.64008e+06	1.48624e+07
TGME49_299210-t26_1-p1	TGME49_299210-t26_1-p1	TGME49_299210-t26_1-p1	transcript=TGME49_299210-t26_1; gene=TGME49_299210; organism=Toxoplasma_gondii_ME49; gene_product=CTP synthase; transcript_product=CTP synthase; location=TGME49_chrIII:2114631-2120417(+); protein_length=652; sequence_SO=chromosome; SO=protein_coding; is_ps	1	9	27.3	70.998	652	0	57.864	623550000	30	27			-1	20785000	101380000	84131000	185650000	1.0478e+07	4.00939e+06	6.86427e+06	1.64421e+06	2.597e+06	5.0149e+07	4.14095	4.28408		8.51638	3.1788		9.35095e-05	0.0809977		+			1	+					1.12834e+08	1.81304e+08	2.31399e+08	9.73145e+06	1.83808e+07
TGME49_299810-t26_1-p1	TGME49_299810-t26_1-p1	TGME49_299810-t26_1-p1	transcript=TGME49_299810-t26_1; gene=TGME49_299810; organism=Toxoplasma_gondii_ME49; gene_product=cysteine-tRNA synthetase (CysRS); transcript_product=cysteine-tRNA synthetase (CysRS); location=TGME49_chrXII:331125-343420(-); protein_length=898; sequence_S	1	3	6.5	101.37	898	0	18.767	49640000	50	2			-1	992800																												6.38525e+07	1.1522e+07	3.63095e+06	1.0694e+07	8.13958e+06
TGME49_300000-t26_1-p1	TGME49_300000-t26_1-p1	TGME49_300000-t26_1-p1	transcript=TGME49_300000-t26_1; gene=TGME49_300000; organism=Toxoplasma_gondii_ME49; gene_product=ribosomal protein RPL18; transcript_product=ribosomal protein RPL18; location=TGME49_chrXII:290951-294019(+); protein_length=187; sequence_SO=chromosome; SO=p	1	3	23.5	21.17	187	0	63.86	588740000	9	19			-1	65416000	131160000	165760000	51534000	2.93681e+06	1.19928e+07	3.3429e+06	8.3573e+07	5.71196e+07	6.753e+07	4.40538	0.599085	3.8063	6.58624	1.23984	6.59822	0.000413452	0.388276	0.000580468	+		+	0.95				0.9		2.44914e+08	3.15383e+08	2.77613e+08	8.1619e+06	6.59298e+06
TGME49_300100-t26_1-p1	TGME49_300100-t26_1-p1	TGME49_300100-t26_1-p1	transcript=TGME49_300100-t26_1; gene=TGME49_300100; organism=Toxoplasma_gondii_ME49; gene_product=rhoptry neck protein RON2; transcript_product=rhoptry neck protein RON2; location=TGME49_chrXII:214746-225245(-); protein_length=1479; sequence_SO=chromosome;	1	6	6.8	166.46	1479	0	37.85	339820000	63	16			-1	5393900	8.0166e+07	82902000	7.1117e+07	4.25128e+06	2.95828e+06	3.67198e+06	1.11921e+06	2.68007e+06	3.5739e+06	4.44039	5.14271		13.6934	11.2092		1.01925e-05	0.000897575		+	+		1	+	1	+			8.03086e+07	8.62815e+07	1.39517e+08	1.02535e+07	8.35261e+06
TGME49_300140-t26_1-p1	TGME49_300140-t26_1-p1	TGME49_300140-t26_1-p1	transcript=TGME49_300140-t26_1; gene=TGME49_300140; organism=Toxoplasma_gondii_ME49; gene_product=elongation factor 1-gamma, putative; transcript_product=elongation factor 1-gamma, putative; location=TGME49_chrXII:185954-188540(+); protein_length=394; sequ	1	8	33.5	44.039	394	0	323.31	3720100000	18	49			-1	206670000	7.8713e+08	326280000	834360000	4.61089e+06	5.06853e+06	7.62879e+06	346770000	261590000	331970000	6.7323	0.943681	5.78861	14.4631	2.25787	17.0442	7.8645e-06	0.155315	7.75138e-06	+		+	1	+			1	+	9.49437e+08	8.85771e+08	7.39917e+08	7.19436e+06	1.34289e+07
TGME49_300190-t26_1-p1	TGME49_300190-t26_1-p1;TGME49_325400-t26_1-p1	TGME49_300190-t26_1-p1;TGME49_325400-t26_1-p1	transcript=TGME49_300190-t26_1; gene=TGME49_300190; organism=Toxoplasma_gondii_ME49; gene_product=ribosomal protein RPL37A; transcript_product=ribosomal protein RPL37A; location=TGME49_chrXII:164207-166479(+); protein_length=96; sequence_SO=chromosome; SO=	2	2	28.1	10.404	96	0	19.025	152750000	5	7			-1;-1	30550000	38477000	39899000	4.4662e+07	4.41185e+06	8.14098e+06	7.4026e+06	2.97593e+06	4.35171e+06	4.09804e+06	2.67019	3.44511		7.34265	15.4291		0.000214961	0.000360533		+	+		0.65		0.9				7.59195e+07	9.7741e+07	1.41395e+08	4.99243e+06	5.88044e+06
TGME49_300200-t26_1-p1	TGME49_300200-t26_1-p1	TGME49_300200-t26_1-p1	transcript=TGME49_300200-t26_1; gene=TGME49_300200; organism=Toxoplasma_gondii_ME49; gene_product=histone H2AZ; transcript_product=histone H2AZ; location=TGME49_chrXII:160991-162730(-); protein_length=155; sequence_SO=chromosome; SO=protein_coding; is_pseu	1	4	40	15.92	155	0	323.31	266840000000	6	90			-1	44474000000	18000000000	24896000000	16884000000	27778000000	27136000000	25778000000	21416000000	22208000000	23800000000	-0.453575	-0.193721	-0.259854	-1.38679	-0.874341	-0.922089	0.228436	0.539775	0.414928										2.87245e+10	2.52735e+10	2.65535e+10	3.54698e+10	3.30772e+10
TGME49_300260-t26_1-p1	TGME49_300260-t26_1-p1	TGME49_300260-t26_1-p1	transcript=TGME49_300260-t26_1; gene=TGME49_300260; organism=Toxoplasma_gondii_ME49; gene_product=threonyl-tRNA synthetase family protein; transcript_product=threonyl-tRNA synthetase family protein; location=TGME49_chrXII:122563-127091(+); protein_length=8	1	4	9	95.897	844	0	26.006	194500000	50	12			-1	3890000	64161000	69702000	9.88526e+07	1.21834e+07	1.64082e+07	7.73107e+06	1.49373e+06	2.71958e+06	2.00027e+06	2.72004	5.24382		6.76412	16.8599		0.000355862	0.000343776		+	+		0.7		0.9				1.00927e+08	7.80957e+07	1.14756e+08	1.14536e+07	1.08171e+07
TGME49_300310-t26_1-p1	TGME49_300310-t26_1-p1	TGME49_300310-t26_1-p1	transcript=TGME49_300310-t26_1; gene=TGME49_300310; organism=Toxoplasma_gondii_ME49; gene_product=26S proteasome regulatory subunit, S6a family AAA ATpase; transcript_product=26S proteasome regulatory subunit, S6a family AAA ATpase; location=TGME49_chrXII:	1	4	16.6	47.787	427	0	232.7	7691200000	23	36			-1	334400000	5.9897e+08	4.7113e+08	345150000	1195400000	759840000	746440000	5.6274e+08	4.8906e+08	6.593e+08	-0.933104	-0.299194	-0.633909	-2.45786	-1.09183	-1.86995	0.0493558	0.443573	0.118067										8.40471e+08	6.57098e+08	4.51772e+08	1.43456e+09	1.07188e+09
TGME49_301440-t26_1-p1	TGME49_301440-t26_1-p1	TGME49_301440-t26_1-p1	transcript=TGME49_301440-t26_1; gene=TGME49_301440; organism=Toxoplasma_gondii_ME49; gene_product=calcium-dependent protein kinase CDPK1; transcript_product=calcium-dependent protein kinase CDPK1; location=TGME49_chrIV:2480948-2486303(+); protein_length=58	1	6	24.2	65.421	582	0	182.11	1569100000	34	32			-1	46149000	274530000	235690000	195760000	4.3661e+06	1.18716e+07	8.33467e+06	207190000	197070000	196290000	4.94653	0.220097	4.72644	11.2269	1.08899	11.1273	2.33499e-05	0.443573	4.68905e-05	+		+	1	+			1	+	3.63852e+08	3.39524e+08	3.18099e+08	1.2961e+07	1.38233e+07
TGME49_304770-t26_1-p1	TGME49_304770-t26_1-p1	TGME49_304770-t26_1-p1	transcript=TGME49_304770-t26_1; gene=TGME49_304770; organism=Toxoplasma_gondii_ME49; gene_product=ubiquitin-conjugating enzyme subfamily protein; transcript_product=ubiquitin-conjugating enzyme subfamily protein; location=TGME49_chrVIIa:702859-705262(-); p	1	3	32.9	17.622	155	0	22.339	137880000	9	12			-1	15320000	1.5337e+07	36331000	19258000	5.18297e+06	2.14478e+06	1.06565e+07	21416000	2.00791e+07	27835000	2.16707	-0.0525355	2.2196	3.44392	-0.140427	3.77284	0.0123288	0.927116	0.00938629										2.37271e+07	3.9613e+07	4.03111e+07	6.52214e+06	8.95086e+06
TGME49_304990-t26_1-p1	TGME49_304990-t26_1-p1	TGME49_304990-t26_1-p1	transcript=TGME49_304990-t26_1; gene=TGME49_304990; organism=Toxoplasma_gondii_ME49; gene_product=guanylate-binding protein, N-terminal domain-containing protein; transcript_product=guanylate-binding protein, N-terminal domain-containing protein; location=	1	2	3.1	142.7	1281	0	29.386	0	59	3			-1	0																												1.2455e+06	1.84435e+06	3.00469e+06	5.05457e+06	1.54792e+07
TGME49_305050-t26_1-p1	TGME49_305050-t26_1-p1	TGME49_305050-t26_1-p1	transcript=TGME49_305050-t26_1; gene=TGME49_305050; organism=Toxoplasma_gondii_ME49; gene_product=calmodulin, putative; transcript_product=calmodulin, putative; location=TGME49_chrIX:5203644-5204045(+); protein_length=133; sequence_SO=chromosome; SO=protei	1	3	35.3	15.277	133	0	177.07	873440000	10	33			-1	87344000	82022000	109910000	150960000	5.85315e+06	8.41573e+06	6.37864e+06	9.2752e+07	156660000	109900000	4.02686	-0.0769022	4.10377	10.8623	-0.234293	11.8229	2.61059e-05	0.875434	3.56655e-05	+		+	0.95				0.95		1.0213e+08	2.08924e+08	2.62528e+08	5.73015e+06	7.55331e+06
TGME49_305340-t26_1-p1	TGME49_305340-t26_1-p1	TGME49_305340-t26_1-p1	transcript=TGME49_305340-t26_1; gene=TGME49_305340; organism=Toxoplasma_gondii_ME49; gene_product=corepressor complex CRC230; transcript_product=corepressor complex CRC230; location=TGME49_chrIX:5376196-5389817(+); protein_length=1916; sequence_SO=chromoso	1	5	4.6	207.3	1916	0	37.323	51972000	92	16			-1	564910	15212000	12419000	9.043e+06	1.90694e+06	3.83148e+06	3.07621e+06	1.56497e+06	2.30085e+06	9.1786e+06	2.0827	1.89728		5.18071	2.71344		0.00154387	0.115024											3.52519e+07	1.91539e+07	1.3687e+07	1.10844e+07	1.36057e+07
TGME49_305520-t26_1-p1	TGME49_305520-t26_1-p1	TGME49_305520-t26_1-p1	transcript=TGME49_305520-t26_1; gene=TGME49_305520; organism=Toxoplasma_gondii_ME49; gene_product=ribosomal protein RPS2; transcript_product=ribosomal protein RPS2; location=TGME49_chrIX:5449517-5451958(+); protein_length=269; sequence_SO=chromosome; SO=pr	1	6	36.8	29.336	269	0	323.31	5215900000	15	61			-1	347720000	967340000	6.497e+08	9.6348e+08	6.6241e+06	1.07511e+07	6.49575e+06	110740000	310790000	8.2247e+08	6.77333	1.47299	5.30034	18.1599	1.98593	7.42088	3.40209e-06	0.193986	0.000327423	+		+	1	+			1	+	1.13577e+09	1.25215e+09	1.23926e+09	1.20303e+07	1.40526e+07
TGME49_305850-t26_1-p1	TGME49_305850-t26_1-p1	TGME49_305850-t26_1-p1	transcript=TGME49_305850-t26_1; gene=TGME49_305850; organism=Toxoplasma_gondii_ME49; gene_product=RNA recognition motif-containing protein; transcript_product=RNA recognition motif-containing protein; location=TGME49_chrIX:5619756-5623872(-); protein_lengt	1	4	22.6	39.168	372	0	58.538	186500000	21	11			-1	8881000	5.0378e+07	39398000	6.07246e+07	2.15874e+06	9.97384e+06	8.9065e+06	38558000	46985000	5.37194e+07	3.0986	0.102842	2.99575	5.08974	0.408756	4.8717	0.00168906	0.779452	0.00268213	+			0.6				0.45		9.88992e+07	1.06259e+08	6.19628e+07	7.8872e+06	8.4456e+06
TGME49_305860-t26_1-p1	TGME49_305860-t26_1-p1	TGME49_305860-t26_1-p1	transcript=TGME49_305860-t26_1; gene=TGME49_305860; organism=Toxoplasma_gondii_ME49; gene_product=calcium-dependent protein kinase CDPK3; transcript_product=calcium-dependent protein kinase CDPK3; location=TGME49_chrIX:5629850-5637411(+); protein_length=53	1	9	25	60.429	537	0	70.938	1014200000	32	35			-1	31694000	189630000	83244000	131700000	1.07365e+07	2.66641e+06	1.44235e+07	127240000	141290000	147640000	4.09924	-0.117478	4.21672	6.13782	-0.348875	6.63876	0.000611592	0.814316	0.000570839	+		+	1	+			1	+	3.06294e+08	7.39763e+07	2.48214e+08	1.12e+07	1.78172e+07
TGME49_306060-t26_1-p1	TGME49_306060-t26_1-p1	TGME49_306060-t26_1-p1	transcript=TGME49_306060-t26_1; gene=TGME49_306060; organism=Toxoplasma_gondii_ME49; gene_product=rhoptry neck protein RON8; transcript_product=rhoptry neck protein RON8; location=TGME49_chrIX:5779879-5794165(-); protein_length=2980; sequence_SO=chromosome	1	10	6.5	328.9	2980	0	94.339	235830000	143	29			-1	1649100	65719000	62627000	53017000	7.57026e+06	2.56101e+07	1.1657e+07	4.873e+06	9.45049e+06	2.57369e+06	2.19774	3.61543		4.54937	7.34895		0.00313529	0.00417741			+		0.75		1	+			8.7259e+07	6.25621e+07	1.13773e+08	1.06826e+07	1.25727e+07
TGME49_306190-t26_1-p1	TGME49_306190-t26_1-p1	TGME49_306190-t26_1-p1	transcript=TGME49_306190-t26_1; gene=TGME49_306190; organism=Toxoplasma_gondii_ME49; gene_product=hypothetical protein; transcript_product=hypothetical protein; location=TGME49_chrIX:5819202-5822297(+); protein_length=469; sequence_SO=chromosome; SO=protei	1	2	9.6	49.302	469	0.0054054	10.953	4014700	22	2			-1	182490																												7.01307e+06	2.35788e+06	2.27168e+06	4.03806e+06	6.75131e+06
TGME49_306330-t26_1-p1	TGME49_306330-t26_1-p1	TGME49_306330-t26_1-p1	transcript=TGME49_306330-t26_1; gene=TGME49_306330; organism=Toxoplasma_gondii_ME49; gene_product=phospholipase; transcript_product=phospholipase; location=TGME49_chrIX:5968718-5971499(+); protein_length=582; sequence_SO=chromosome; SO=protein_coding; is_p	1	2	5.5	63.256	582	0.0028011	11.5	235080000	29	1			-1	8106400
TGME49_306670-t26_1-p1	TGME49_306670-t26_1-p1	TGME49_306670-t26_1-p1	transcript=TGME49_306670-t26_1; gene=TGME49_306670; organism=Toxoplasma_gondii_ME49; gene_product=hypothetical protein; transcript_product=hypothetical protein; location=TGME49_chrIX:6269310-6270779(-); protein_length=220; sequence_SO=chromosome; SO=protei	1	3	23.2	25.833	220	0	20.888	200450000	11	9			-1	18223000	67827000	73539000	8.03917e+07	1.32269e+07	5.35027e+06	8.93632e+06	54949000	2.65547e+06	4.41927e+06	3.10284	3.09347		7.57365	2.67883		0.000184778	0.117241		+			0.85						1.2911e+08	9.94213e+07	1.2275e+08	7.47428e+06	1.85148e+07
TGME49_307810-t26_1-p1	TGME49_307810-t26_1-p1	TGME49_307810-t26_1-p1	transcript=TGME49_307810-t26_1; gene=TGME49_307810; organism=Toxoplasma_gondii_ME49; gene_product=hypothetical protein; transcript_product=hypothetical protein; location=TGME49_chrXII:420709-425609(-); protein_length=423; sequence_SO=chromosome; SO=protein	1	4	24.8	44.171	423	0	48.494	34473000	16	9			-1	2154600	15077000	16681000	1.56169e+07	1.17159e+07	1.54204e+07	4.36823e+06	1.4458e+06	1.57603e+06	1.83221e+06	0.771742	3.29256		1.54123	17.6971		0.185747	0.000311264			+				0.3				2.43506e+07	2.17395e+07	6.64653e+06	1.94333e+07	1.81983e+07
TGME49_308020-t26_1-p1	TGME49_308020-t26_1-p1;TGME49_328700-t26_1-p1	TGME49_308020-t26_1-p1	transcript=TGME49_308020-t26_1; gene=TGME49_308020; organism=Toxoplasma_gondii_ME49; gene_product=SAG-related sequence SRS57; transcript_product=SAG-related sequence SRS57; location=TGME49_chrXII:510586-511743(-); protein_length=385; sequence_SO=chromosome	2	13	54.3	41.971	385	0	323.31	8638100000	19	139			-1;-1	454630000	1268500000	335120000	1426900000	4.83972e+06	1.05847e+07	1.0945e+07	1247000000	1268700000	1181800000	6.68169	-0.541347	7.22304	10.5408	-0.918218	17.8863	3.03845e-05	0.518656	5.88803e-06	+		+	1	+			1	+	1.17083e+09	8.7216e+08	1.33226e+09	9.0153e+06	1.14233e+07
TGME49_308090-t26_1-p1	TGME49_308090-t26_1-p1	TGME49_308090-t26_1-p1	transcript=TGME49_308090-t26_1; gene=TGME49_308090; organism=Toxoplasma_gondii_ME49; gene_product=rhoptry protein ROP5; transcript_product=rhoptry protein ROP5; location=TGME49_chrXII:566721-568370(-); protein_length=549; sequence_SO=chromosome; SO=protein	1	11	34.1	61.101	549	0	323.31	1394700000	24	78			-1	58114000	214570000	329870000	170300000	3.03869e+06	8.625e+06	6.22142e+06	201340000	7.8896e+07	143010000	5.39126	0.80255	4.58871	11.1362	1.82544	8.6654	2.43771e-05	0.218475	0.000156287	+		+	1	+			1	+	2.60914e+08	2.93523e+08	2.49874e+08	1.5943e+07	8.9168e+06
TGME49_308810-t26_1-p1	TGME49_308810-t26_1-p1	TGME49_308810-t26_1-p1	transcript=TGME49_308810-t26_1; gene=TGME49_308810; organism=Toxoplasma_gondii_ME49; gene_product=rhoptry neck protein RON9; transcript_product=rhoptry neck protein RON9; location=TGME49_chrXI:276255-285261(+); protein_length=1493; sequence_SO=chromosome;	1	2	16	158.58	1493	0	323.31	74188000	63	11			-1	1177600	1.28001e+07	11303000	11519000	2.50859e+06	7.81694e+06	1.31558e+07	8072700	3.34191e+06	2.71417e+06	0.897185	1.50281		1.51234	3.40933		0.193403	0.0680135											2.07017e+07	2.6766e+07	7.7597e+06	4.91194e+06	8.24046e+06
TGME49_308840-t26_1-p1	TGME49_308840-t26_1-p1	TGME49_308840-t26_1-p1	transcript=TGME49_308840-t26_1; gene=TGME49_308840; organism=Toxoplasma_gondii_ME49; gene_product=SAG-related sequence SRS51; transcript_product=SAG-related sequence SRS51; location=TGME49_chrXI:294822-296797(+); protein_length=472; sequence_SO=chromosome;	1	7	28	50.085	472	0	323.31	6952900000	13	122			-1	534840000	847980000	476930000	1077000000	1.87673e+06	6.92738e+06	1.17723e+07	1012800000	1220700000	1089500000	7.14682	-0.542918	7.68974	10.3492	-1.5844	11.6384	3.33649e-05	0.274298	3.77045e-05	+		+	1	+			1	+	1.422e+09	1.05724e+09	1.26371e+09	1.5598e+07	1.39136e+07
TGME49_308920-t26_1-p1	TGME49_308920-t26_1-p1	TGME49_308920-t26_1-p1	transcript=TGME49_308920-t26_1; gene=TGME49_308920; organism=Toxoplasma_gondii_ME49; gene_product=splicing factor U2AF protein; transcript_product=splicing factor U2AF protein; location=TGME49_chrXI:355769-362611(-); protein_length=770; sequence_SO=chromos	1	3	6.5	83.178	770	0	306.68	42691000	21	12			-1	2032900	9034100	1.44067e+07	10797000	7.50865e+06	1.25306e+07	1.08203e+07	2.50348e+06	2.31549e+06	2.45332e+06	0.155005	2.20887		0.420384	9.46371		0.706065	0.00161644											1.98685e+07	4.52956e+07	1.30386e+07	1.01915e+07	1.15702e+07
TGME49_308950-t26_1-p1	TGME49_308950-t26_1-p1;TGME49_308945-t26_1-p1	TGME49_308950-t26_1-p1	transcript=TGME49_308950-t26_1; gene=TGME49_308950; organism=Toxoplasma_gondii_ME49; gene_product=histidine acid phosphatase superfamily protein; transcript_product=histidine acid phosphatase superfamily protein; location=TGME49_chrXI:382347-384143(+); pro	2	6	18.9	66.302	598	0	209.97	724020000	24	38			-1;-1	30167000	9.3331e+07	68566000	110290000	6.15332e+06	3.65372e+06	1.0671e+07	9.4096e+07	114070000	8.935e+07	3.84083	-0.147456	3.98829	8.27175	-0.586543	8.95	0.000111684	0.682371	0.000130589	+		+	0.9				0.9		1.60774e+08	1.41492e+08	1.58017e+08	1.42259e+07	1.94418e+07
TGME49_309120-t26_1-p1	TGME49_309120-t26_1-p1	TGME49_309120-t26_1-p1	transcript=TGME49_309120-t26_1; gene=TGME49_309120; organism=Toxoplasma_gondii_ME49; gene_product=ribosomal protein RPL4; transcript_product=ribosomal protein RPL4; location=TGME49_chrXI:513855-515201(-); protein_length=448; sequence_SO=chromosome; SO=prot	1	11	29.7	49.258	448	0	197.35	2333100000	22	72			-1	106050000	313890000	338560000	419120000	3.23055e+06	4.95937e+06	8.91275e+06	138770000	128870000	339360000	6.0836	0.958535	5.12506	13.8587	2.25178	9.41175	9.61665e-06	0.155983	0.000103354	+		+	1	+			1	+	3.94689e+08	2.37283e+08	7.04084e+08	1.43351e+07	1.05067e+07
TGME49_309210-t26_1-p1	TGME49_309210-t26_1-p1	TGME49_309210-t26_1-p1	transcript=TGME49_309210-t26_1; gene=TGME49_309210; organism=Toxoplasma_gondii_ME49; gene_product=peroxiredoxin 6, putative; transcript_product=peroxiredoxin 6, putative; location=TGME49_chrXI:559160-562038(-); protein_length=402; sequence_SO=chromosome; S	1	6	25.1	44.035	402	0	38.132	1610700000	22	26			-1	73212000	243520000	266780000	303800000	6.61437e+06	2.48759e+06	5.74749e+06	60334000	99690000	206880000	5.89037	1.32915	4.56121	13.2956	2.81781	7.80305	1.14617e-05	0.109698	0.000249767	+		+	1	+			1	+	3.82715e+08	5.5175e+08	4.24171e+08	1.37599e+07	1.20198e+07
TGME49_309590-t26_1-p1	TGME49_309590-t26_1-p1	TGME49_309590-t26_1-p1	transcript=TGME49_309590-t26_1; gene=TGME49_309590; organism=Toxoplasma_gondii_ME49; gene_product=rhoptry protein ROP1; transcript_product=rhoptry protein ROP1; location=TGME49_chrXI:746156-747496(+); protein_length=446; sequence_SO=chromosome; SO=protein_	1	2	5.4	47.994	446	0.0028531	11.649	530130000	9	6			-1	58903000	241690000	107840000	2.69136e+08	3.51148e+06	3.72192e+06	7.69204e+06	7.4652e+07	1.1963e+06	1.67344e+06	5.36349	5.17282		10.7256	3.1132		2.81223e-05	0.086061		+			1	+					4.57314e+08	7.14773e+07	5.51206e+08	3.61631e+06	3.56305e+06
TGME49_309730-t26_1-p1	TGME49_309730-t26_1-p1	TGME49_309730-t26_1-p1	transcript=TGME49_309730-t26_1; gene=TGME49_309730; organism=Toxoplasma_gondii_ME49; gene_product=thioredoxin reductase; transcript_product=thioredoxin reductase; location=TGME49_chrXI:773975-781501(-); protein_length=662; sequence_SO=chromosome; SO=protei	1	7	20.4	70.781	662	0	323.31	408120000	25	25			-1	16325000	54420000	51138000	6.7544e+07	9.26086e+06	7.83325e+06	6.0461e+06	4.9534e+07	46771000	6.402e+07	2.91446	0.113935	2.80053	8.58813	0.506508	8.5546	9.02875e-05	0.722326	0.000163897	+		+	0.7				0.65		1.66971e+08	6.98154e+07	8.00887e+07	1.17579e+07	1.65907e+07
TGME49_309740-t26_1-p1	TGME49_309740-t26_1-p1	TGME49_309740-t26_1-p1	transcript=TGME49_309740-t26_1; gene=TGME49_309740; organism=Toxoplasma_gondii_ME49; gene_product=LSM domain-containing protein; transcript_product=LSM domain-containing protein; location=TGME49_chrXI:784333-785847(-); protein_length=131; sequence_SO=chrom	1	2	28.2	14.411	131	0.0014472	11.849	67509000	6	4			-1	11252000	2.92798e+07	11403000	16847000	1.15871e+07	6.44493e+06	6.57913e+06	1.53849e+06	1.75611e+06	7.80965e+06	1.17236	2.68614		2.54642	3.65337		0.0437351	0.0548327							0.1				9.27476e+06	2.5116e+07	1.24189e+07	6.66202e+06	1.14798e+07
TGME49_309752-t26_1-p1	TGME49_309752-t26_1-p1	TGME49_309752-t26_1-p1	transcript=TGME49_309752-t26_1; gene=TGME49_309752; organism=Toxoplasma_gondii_ME49; gene_product=succinate-Coenzyme A ligase, beta subunit, putative; transcript_product=succinate-Coenzyme A ligase, beta subunit, putative; location=TGME49_chrXI:787257-7904	1	7	24.3	53.388	498	0	299.13	829480000	29	37			-1	28603000	108830000	9.9168e+07	184860000	5.2703e+06	7.26091e+06	1.4848e+07	7.464e+07	56200000	8.4851e+07	3.92593	0.82893	3.097	8.12987	2.56893	6.80265	0.000123321	0.124726	0.000510787	+		+	1	+			1	+	1.82598e+08	1.85149e+08	2.72378e+08	1.317e+07	1.24586e+07
TGME49_309810-t26_1-p1	TGME49_309810-t26_1-p1	TGME49_309810-t26_1-p1	transcript=TGME49_309810-t26_1; gene=TGME49_309810; organism=Toxoplasma_gondii_ME49; gene_product=ribosomal protein RPP2; transcript_product=ribosomal protein RPP2; location=TGME49_chrXI:829040-829867(-); protein_length=113; sequence_SO=chromosome; SO=prot	1	4	64.6	11.768	113	0	317.64	7378500000	5	73			-1	1475700000	1101500000	1277100000	1056500000	5.85557e+06	9.9571e+06	6.61876e+06	1053100000	7.3443e+08	9.6064e+08	7.2923	0.333409	6.95889	20.8528	1.51419	19.8914	2.12021e-06	0.288764	4.72481e-06	+		+	1	+			1	+	1.34209e+09	1.56173e+09	1.46751e+09	7.07649e+06	1.28772e+07
TGME49_309820-t26_1-p1	TGME49_309820-t26_1-p1	TGME49_309820-t26_1-p1	transcript=TGME49_309820-t26_1; gene=TGME49_309820; organism=Toxoplasma_gondii_ME49; gene_product=ribosomal protein RPL11; transcript_product=ribosomal protein RPL11; location=TGME49_chrXI:830503-832124(+); protein_length=175; sequence_SO=chromosome; SO=pr	1	4	35.4	20.199	175	0	41.165	826040000	8	13			-1	103250000	158910000	2.50795e+08	125510000	5.34666e+06	1.43065e+07	7.99431e+06	150190000	137920000	107240000	4.33263	0.390352	3.94227	9.15369	1.21786	9.1085	6.4535e-05	0.396182	0.000120095	+		+	1	+			1	+	1.35893e+08	2.53756e+06	2.25428e+08	1.17765e+07	9.22879e+06
TGME49_310010-t26_1-p1	TGME49_310010-t26_1-p1	TGME49_310010-t26_1-p1	transcript=TGME49_310010-t26_1; gene=TGME49_310010; organism=Toxoplasma_gondii_ME49; gene_product=rhoptry neck protein RON1; transcript_product=rhoptry neck protein RON1; location=TGME49_chrXI:1006816-1012072(+); protein_length=1158; sequence_SO=chromosome	1	6	8.4	127.43	1158	0	220.79	78134000	58	12			-1	1347100	15298000	16514000	1.97816e+07	3.65536e+06	3.23948e+06	9.71936e+06	2.48188e+06	1.76589e+06	2.57276e+06	1.81345	2.93061		3.79565	12.3639		0.00785376	0.000675766			+				0.3				3.24381e+07	1.22637e+07	3.8507e+07	1.16475e+07	1.69004e+07
TGME49_310030-t26_1-p1	TGME49_310030-t26_1-p1	TGME49_310030-t26_1-p1	transcript=TGME49_310030-t26_1; gene=TGME49_310030; organism=Toxoplasma_gondii_ME49; gene_product=cyclase-associated protein, putative; transcript_product=cyclase-associated protein, putative; location=TGME49_chrXI:1014745-1015690(-); protein_length=203; s	1	6	41.9	22.483	203	0	166.44	1416800000	15	53			-1	94454000	197610000	283080000	164900000	3.9788e+06	8.32433e+06	2.57166e+06	246830000	190860000	139450000	5.57489	0.163226	5.41166	11.251	0.505705	10.8126	2.32389e-05	0.722326	5.48906e-05	+		+	1	+			1	+	3.29171e+08	3.41342e+08	2.02722e+08	1.93968e+07	1.56415e+07
TGME49_310040-t26_1-p1	TGME49_310040-t26_1-p1	TGME49_310040-t26_1-p1	transcript=TGME49_310040-t26_1; gene=TGME49_310040; organism=Toxoplasma_gondii_ME49; gene_product=ubiquitin conjugating enzyme E2, putative; transcript_product=ubiquitin conjugating enzyme E2, putative; location=TGME49_chrXI:1018526-1020826(-); protein_len	1	3	25.1	22.63	199	0	19.437	126990000	14	10			-1	9070700	33293000	3.53368e+07	40734000	2.05466e+06	1.19099e+07	8.96684e+06	3.12135e+06	2.75315e+06	3.3335e+06	2.59027	3.56937		4.01475	18.7627		0.00601264	0.000311264			+		0.25		0.85				2.26209e+07	2.495e+07	8.18899e+07	6.5914e+06	8.913e+06
TGME49_310070-t26_1-p1	TGME49_310070-t26_1-p1	TGME49_310070-t26_1-p1	transcript=TGME49_310070-t26_1; gene=TGME49_310070; organism=Toxoplasma_gondii_ME49; gene_product=methyltransferase, putative; transcript_product=methyltransferase, putative; location=TGME49_chrXI:1037885-1041192(-); protein_length=224; sequence_SO=chromos	1	3	23.2	25.335	224	0	140.24	161970000	14	24			-1	11569000	2.1116e+06	3.11283e+06	24590000	2.21076e+06	6.58535e+06	6.30575e+06	21249000	22615000	26518000		-2.10029	2.37232		-2.21969	4.89512		0.159761	0.00262135										2.63716e+07	1.03116e+07	7.31811e+07	5.39511e+06	1.26705e+07
TGME49_310080-t26_1-p1	TGME49_310080-t26_1-p1	TGME49_310080-t26_1-p1	transcript=TGME49_310080-t26_1; gene=TGME49_310080; organism=Toxoplasma_gondii_ME49; gene_product=AMP-binding enzyme domain-containing protein; transcript_product=AMP-binding enzyme domain-containing protein; location=TGME49_chrXI:1045603-1049288(-); prote	1	5	11.9	87.847	789	0	29.994	191650000	45	11			-1	4258900	5.27693e+07	45757000	50115000	1.12177e+07	6.03828e+06	5.40804e+06	3.23322e+06	5.56547e+06	32559000	2.78926	2.56342		7.23657	2.95775		0.000235613	0.0996453		+			0.55						9.24767e+07	5.6623e+07	7.51368e+07	4.70102e+06	6.28461e+06
TGME49_310150-t26_1-p1	TGME49_310150-t26_1-p1	TGME49_310150-t26_1-p1	transcript=TGME49_310150-t26_1; gene=TGME49_310150; organism=Toxoplasma_gondii_ME49; gene_product=AMP-binding enzyme domain-containing protein; transcript_product=AMP-binding enzyme domain-containing protein; location=TGME49_chrXI:1093127-1097527(-); prote	1	2	3.2	95.935	866	0.0028571	11.67	8413400	51	6			-1	164970																												1.85855e+06	1.02086e+07	2.83037e+06	3.98415e+06	2.43932e+06
TGME49_310360-t26_1-p1	TGME49_310360-t26_1-p1	TGME49_310360-t26_1-p1	transcript=TGME49_310360-t26_1; gene=TGME49_310360; organism=Toxoplasma_gondii_ME49; gene_product=hypothetical protein; transcript_product=hypothetical protein; location=TGME49_chrXI:1292319-1294281(+); protein_length=224; sequence_SO=chromosome; SO=protei	1	2	20.1	24.539	224	0	19.054	228130000	12	17			-1	19011000	38828000	45349000	29990000	2.46651e+06	7.02576e+06	1.60183e+07	38982000	5.51657e+07	31710000	2.52389	-0.122956	2.64684	3.87469	-0.417837	3.90818	0.00707444	0.773877	0.00790588				0.5				0.25		6.25382e+07	7.28122e+07	5.07832e+07	5.18013e+06	6.37855e+06
TGME49_310430-t26_1-p1	TGME49_310430-t26_1-p1	TGME49_310430-t26_1-p1	transcript=TGME49_310430-t26_1; gene=TGME49_310430; organism=Toxoplasma_gondii_ME49; gene_product=Hsp90 domain-containing protein; transcript_product=Hsp90 domain-containing protein; location=TGME49_chrXI:1332607-1339835(+); protein_length=1100; sequence_S	1	3	4.6	120.78	1100	0	17.699	151220000	54	6			-1	2800400	3925300	3543800	3.07698e+06	1.6096e+06	1.59218e+07	7.00412e+06	2.04896e+06	1.71728e+06	3.41212e+06	-0.689407	0.611311		-0.902611	1.96722		0.424373	0.19507											8.58175e+06	6.66726e+06	4.03235e+06	5.53943e+06	1.35566e+07
TGME49_310440-t26_1-p1	TGME49_310440-t26_1-p1	TGME49_310440-t26_1-p1	transcript=TGME49_310440-t26_1; gene=TGME49_310440; organism=Toxoplasma_gondii_ME49; gene_product=membrane occupation and recognition nexus protein MORN1; transcript_product=membrane occupation and recognition nexus protein MORN1; location=TGME49_chrXI:134	1	3	14.9	40.889	363	0	16.974	9779600	24	3			-1	407480																												3.02746e+06	1.1376e+07	4.25632e+06	5.46934e+06	7.26901e+06
TGME49_310470-t26_1-p1	TGME49_310470-t26_1-p1	TGME49_310470-t26_1-p1	transcript=TGME49_310470-t26_1; gene=TGME49_310470; organism=Toxoplasma_gondii_ME49; gene_product=cytochrome C oxidase subunit IIb, putative; transcript_product=cytochrome C oxidase subunit IIb, putative; location=TGME49_chrXI:1375397-1375972(+); protein_l	1	2	34.6	21.228	191	0	19.47	101710000	8	3			-1	12714000																												5.76473e+07	1.081e+06	4.55884e+07	8.84425e+06	7.77183e+06
TGME49_310490-t26_1-p1	TGME49_310490-t26_1-p1	TGME49_310490-t26_1-p1	transcript=TGME49_310490-t26_1; gene=TGME49_310490; organism=Toxoplasma_gondii_ME49; gene_product=ribosomal protein RPL27A; transcript_product=ribosomal protein RPL27A; location=TGME49_chrXI:1382334-1383113(-); protein_length=147; sequence_SO=chromosome; S	1	2	16.3	16.344	147	0	12.87	352020000	7	7			-1	50289000	680023	1.13707e+06	8.9247e+07	1.14297e+07	1.09059e+07	6.30968e+06	22647000	1.69986e+07	62964000		-2.81878	1.64858		-1.44259	2.96284		0.310771	0.0264697								0.05		1.03685e+08	1.83673e+06	1.30191e+08	4.57068e+06	6.97789e+06
TGME49_310640-t26_1-p1	TGME49_310640-t26_1-p1	TGME49_310640-t26_1-p1	transcript=TGME49_310640-t26_1; gene=TGME49_310640; organism=Toxoplasma_gondii_ME49; gene_product=phosphorylase family protein; transcript_product=phosphorylase family protein; location=TGME49_chrXI:1497317-1500417(-); protein_length=303; sequence_SO=chrom	1	11	52.1	33.043	303	0	100.32	1181000000	18	58			-1	65609000	235050000	208240000	182190000	8.00651e+06	3.72607e+06	8.79684e+06	208810000	144430000	57286000	5.01747	0.789281	4.22819	11.9305	1.56559	7.22304	1.76877e-05	0.279233	0.000377167	+		+	1	+			0.95		2.49515e+08	2.25576e+08	4.22298e+08	1.35795e+07	1.2554e+07
[truncated: 71 more rows]
[truncated: 25 more columns]
