# Supplementary material for: Proteomic characterization of Toxoplasma gondii ME49 derived strains resistant to the artemisinin derivatives artemiside and artemisone implies potential mode of action independent of ROS formation
Source: Int J Parasitol Drugs Drug Resist. 2022 Dec 8;21:1–12. doi: 10.1016/j.ijpddr.2022.11.005 (PMC9763631; doi:10.1016/j.ijpddr.2022.11.005)
Supplement: Table S2 — List of proteins downregulated in strain GC003R; [file mmc2.xlsx]

## Sheet: GC003r vs wt
Leading_Protein	Fasta headers
TGME49_201390	hypothetical protein	common in both strains
TGME49_201780	microneme protein MIC2
TGME49_202680	peptidase M16, alpha subunit, putative
TGME49_203310	dense granule protein GRA7
TGME49_204020	ribosomal protein RPL8
TGME49_204050	subtilisin SUB1
TGME49_204530	microneme protein MIC11
TGME49_205558	NAC domain-containing protein
TGME49_205700	cyclophilin precursor
TGME49_207440	ribosomal protein RPS4
TGME49_207840	ribosomal protein RPS17
TGME49_208030	microneme protein MIC4
TGME49_208450	protease inhibitor PI2
TGME49_209290	ribosomal protein RPS28
TGME49_209600	hypothetical protein
TGME49_209910	histone H2Bv
TGME49_209950	thioredoxin, putative
TGME49_210690	ribosomal protein RPS6
TGME49_211680	protein disulfide isomerase
TGME49_213280	SAG-related sequence SRS25
TGME49_213350	ribosomal protein RPS15
TGME49_214080	toxofilin
TGME49_214290	DJ-1 family protein
TGME49_214320	facilitative glucose transporter GT1
TGME49_214790	glycoprotein
TGME49_214940	MIC2-associated protein M2AP
TGME49_215430	hypothetical protein
TGME49_215460	ribosomal protein RPS24
TGME49_215775	rhoptry protein ROP8
TGME49_215785	rhoptry protein ROP2A
TGME49_215980	hypothetical protein
TGME49_216000	alveolin domain containing intermediate filament IMC3
TGME49_216650	S15 sporozoite-expressed protein
TGME49_216860	DEAD (Asp-Glu-Ala-Asp) box polypeptide DDX39
TGME49_216880	guanine nucleotide-binding protein
TGME49_217890	alkyl hydroperoxide reductase/ Thiol specific antioxidan
TGME49_218410	ribosomal protein RPP0
TGME49_218520	microneme protein MIC6
TGME49_219270	multi-pass transmembrane protein
TGME49_219310	DnaK family protein
TGME49_219320	acid phosphatase GAP50
TGME49_220400	actin depolymerizing factor ADF
TGME49_221210	cyclophilin
TGME49_222220	alveolin domain containing intermediate filament IMC7
TGME49_223940	GAP45
TGME49_224850	polyadenylate binding protein, putative
TGME49_225050	adenosylhomocysteinase, putative
TGME49_225080	ribosomal protein RPS18
TGME49_226410	EF-1 guanine nucleotide exchange domain-containing protein
TGME49_226570	hypothetical protein
TGME49_226730	aconitate hydratase ACN/IRP
TGME49_226960	phosphofructokinase PFKII
TGME49_227280	dense granule protein GRA3
TGME49_227620	dense granule protein GRA2
TGME49_229010	rhoptry neck protein RON4
TGME49_229480	calcium binding protein precursor, putative
TGME49_229670	ribosomal protein RPS23
TGME49_230210	alveolin domain containing intermediate filament IMC10
TGME49_230520	cyclophilin 1, putative
TGME49_231630	alveolin domain containing intermediate filament IMC4
TGME49_231640	alveolin domain containing intermediate filament IMC1
TGME49_231850	serine-threonine phosophatase 2C (PP2C)
TGME49_232230	ribosomal protein RPL30
TGME49_232250	catalase
TGME49_232300	ribosomal protein RPS3
TGME49_232350	lactate dehydrogenase LDH1
TGME49_232410	PDI family protein
TGME49_232600	phospholipase, patatin family protein
TGME49_232710	ribosomal protein RPS3A
TGME49_232940	heat shock protein HSP20
TGME49_233450	SAG-related sequence SRS29A
TGME49_233460	SAG-related sequence SRS29B
TGME49_233480	SAG-related sequence SRS29C
TGME49_234450	ribosomal protein RPS15A
TGME49_235470	myosin A
TGME49_235970	eukaryotic initiation factor-2 gamma, putative
TGME49_236040	fructose-1,6-bisphosphate aldolase
TGME49_236210	peptidase M16 family potein, putative
TGME49_236540	RNA recognition motif-containing protein
TGME49_236580	Prp31-15.5k-U4 Snrna Complex family protein
TGME49_236950	hypothetical protein
TGME49_238010	ribosomal protein RPL23A
TGME49_239100	ribosomal protein RPS7
TGME49_239490	dehydrogenase E1 component family protein
TGME49_239500	proteasome subunit alpha type, putative
TGME49_239740	dense granule protein GRA14
TGME49_239760	ribosomal protein RPL22
TGME49_239820	D-3-phosphoglycerate dehydrogenase
TGME49_242070	cAMP-dependent protein kinase regulatory subunit
TGME49_242330	ribosomal protein RPS5
TGME49_243710	t-complex protein beta subunit
TGME49_243930	hypothetical protein
TGME49_245460	ribosomal protein RPS8
TGME49_245680	ribosomal protein RPL21
TGME49_247350	thioredoxin domain-containing protein
TGME49_247510	fructose-bisphospatase II
TGME49_248480	ribosomal protein RPS9
TGME49_248700	alveolin domain containing intermediate filament IMC12
TGME49_249270	protein disulfide isomerase-related protein (provisional), putative
TGME49_249390	glutamate/leucine/phenylalanine/valine dehydrogenase family protein
TGME49_249900	adenine nucleotide translocator, putative
TGME49_250710	microneme protein MIC10
TGME49_251780	heat shock protein
TGME49_251810	translation initiation factor eIF-5A, putative
TGME49_251870	histone H2Bb
TGME49_253430	asparagine synthetase, putative
TGME49_254440	ribosomal protein RPL12
TGME49_254720	dense granule protein GRA8
TGME49_255260	apical membrane antigen AMA1
TGME49_256760	pyruvate kinase PyK1
TGME49_257090	NAC domain-containing protein
TGME49_257380	hypothetical protein
TGME49_257680	myosin light chain MLC1
TGME49_258410	photosensitized INA-labeled protein PHIL1
TGME49_258580	rhoptry protein ROP17
TGME49_259240	ribosomal protein RPS21
TGME49_260260	ribosomal protein RPP1
TGME49_260440	nuclear factor NF3
TGME49_260500	COPI associated protein, putative
TGME49_261250	histone H2A1
TGME49_261570	ribosomal protein RPL7A
TGME49_262620	RNA recognition motif-containing protein
TGME49_262670	ribosomal protein RPL18A
TGME49_262690	ribosomal protein RPL27
TGME49_263040	ribosomal protein RPS16
TGME49_263050	ribosomal protein RPL13
TGME49_263300	eukaryotic porin protein
TGME49_263530	chaperonin, putative
TGME49_264610	RNA recognition motif-containing protein
TGME49_265310	heat shock protein 40, putative
TGME49_265450	hexokinase
TGME49_266060	ribosomal protein RPSA
TGME49_266070	ribosomal protein RPL31
TGME49_266960	beta tubulin
TGME49_267060	ribosomal protein RPL14
TGME49_267400	ribosomal protein RPL32
TGME49_268200	RNA recognition motif-containing protein
TGME49_269190	glyceraldehyde-3-phosphate dehydrogenase GAPDH2
TGME49_269442	calmodulin, putative
TGME49_270250	dense granule protein GRA1
TGME49_270510	asparaginyl-tRNA synthetase (NOB+tRNA synthase)
TGME49_271050	SAG-related sequence SRS34A
TGME49_273520	PCI domain-containing protein
TGME49_275440	dense granule protein GRA6
TGME49_277080	microneme protein MIC5
TGME49_278990	phosphate carrier, putative
TGME49_279100	hypothetical protein
TGME49_279390	proliferation-associated protein 2G4, putative
TGME49_283540	hypothetical protein
TGME49_283780	glucose-6-phosphate isomerase GPI
TGME49_283850	peptidyl-prolyl cis-trans isomerase
TGME49_284560	ribosomal protein RPL9
TGME49_285870	SAG-related sequence SRS20A
TGME49_286450	dense granule protein GRA5
TGME49_286580	hypothetical protein
TGME49_288360	tryptophanyl-tRNA synthetase (TrpRS2)
TGME49_288500	FAD Malate-dehydrogenase (MDH-FAD)
TGME49_288650	dense granule protein GRA12
TGME49_288720	ribosomal protein RPL10
TGME49_288750	ubiquinol-cytochrome c reductase
TGME49_289530	ribosomal protein RPL19
TGME49_289650	PEP-carboxykinase I
TGME49_289690	glyceraldehyde-3-phosphate dehydrogenase GAPDH1
TGME49_290660	RNA recognition motif-containing protein
TGME49_290670	leucyl aminopeptidase LAP
TGME49_291890	microneme protein MIC1
TGME49_291930	RNA recognition motif-containing protein
TGME49_291960	rhoptry kinase family protein ROP40 (incomplete catalytic triad)
TGME49_292130	ribosomal protein RPL13A
TGME49_292920	heat shock protein 75, putative
TGME49_293690	profilin PRF
TGME49_293870	thioredoxin, putative
TGME49_294200	glucose-6-phosphate 1-dehydrogenase
TGME49_294670	translation initiation factor 3 subunit
TGME49_295110	rhoptry protein ROP7
TGME49_295125	rhoptry protein ROP4
TGME49_297060	phosphoglycerate mutase PGMII
TGME49_297070	hypothetical protein
TGME49_297810	hypothetical protein
TGME49_297880	dense granule protein DG32
TGME49_299050	ribosomal protein RPL17
TGME49_300100	rhoptry neck protein RON2
TGME49_300140	elongation factor 1-gamma, putative
TGME49_301440	calcium-dependent protein kinase CDPK1
TGME49_305520	ribosomal protein RPS2
TGME49_305860	calcium-dependent protein kinase CDPK3
TGME49_308020	SAG-related sequence SRS57
TGME49_308090	rhoptry protein ROP5
TGME49_308840	SAG-related sequence SRS51
TGME49_309120	ribosomal protein RPL4
TGME49_309210	peroxiredoxin 6, putative
TGME49_309590	rhoptry protein ROP1
TGME49_309752	succinate-Coenzyme A ligase, beta subunit, putative
TGME49_309810	ribosomal protein RPP2
TGME49_310030	cyclase-associated protein, putative
TGME49_310640	phosphorylase family protein
TGME49_310780	dense granule protein GRA4
TGME49_310790	hypothetical protein
TGME49_311240	DnaJ family chaperone, putative
TGME49_311470	rhoptry neck protein RON5
TGME49_312090	ribosomal protein RPL23
TGME49_312630	anonymous antigen-1, putative
TGME49_313140	isocitrate dehydrogenase
TGME49_313380	hypothetical protein
TGME49_313390	ribosomal protein RPL6
TGME49_314400	pyruvate dehydrogenase E1 component, beta subunit, putative
TGME49_314810	ribosomal protein RPL7
TGME49_315320	SAG-related sequence SRS52A
TGME49_316310	superoxide dismutase
TGME49_318160	MSP (Major sperm protein) domain-containing protein
TGME49_318430	malate dehydrogenase MDH
TGME49_319560	microneme protein MIC3
TGME49_319870	ubiquitin-conjugating enzyme subfamily protein
TGME49_319920	2-oxo acid dehydrogenases acyltransferase (catalyti
TGME49_320050	ribosomal protein RPL5
TGME49_320600	cold-shock DNA-binding domain-containing protein
TGME49_321500	RNA recognition motif-containing protein
